# Supplementary material for: Sedimentary Ancient DNA (sedaDNA) Reveals Fungal Diversity and Environmental Drivers of Community Changes throughout the Holocene in the Present Boreal Lake Lielais Svētiņu (Eastern Latvia)
Source: Microorganisms. 2021 Mar 31;9(4):719. doi: 10.3390/microorganisms9040719 (PMC8066534; doi:10.3390/microorganisms9040719)
Supplement: Supplementary file 1 [file microorganisms-09-00719-s001.zip]

Archive with 11 entries (11 files):
- supplement failid/Table S5.xlsx
- supplement failid/Figure S3.pdf
- supplement failid/Figure S1.pdf
- supplement failid/Table S4.xlsx
- supplement failid/Table S3.xlsx
- supplement failid/Figure S2.pdf
- supplement failid/Table S1.xlsx
- supplement failid/Figure S4.pdf
- supplement failid/Figure S5.pdf
- supplement failid/Figure S6.pdf
- supplement failid/Table S2.xlsx
