# Supplementary material for: Sedimentary Ancient DNA (sedaDNA) Reveals Fungal Diversity and Environmental Drivers of Community Changes throughout the Holocene in the Present Boreal Lake Lielais Svētiņu (Eastern Latvia)
Source: Microorganisms. 2021 Mar 31;9(4):719. doi: 10.3390/microorganisms9040719 (PMC8066534; doi:10.3390/microorganisms9040719)
Supplement: Supplementary file 1 [file microorganisms-09-00719-s001.zip › supplement failid/Table S5.xlsx]

## Sheet: Sheet1
Data: mOTU data
Group	Tsum	Tcont	Wtol	Dtol	OPEN	Stol	Ch	FeS2
Aqua_terr	No fitted model
Terr	n.s	n.s	-0.66	-0.71	n.s	n.s	n.s	n.s
Aqua	n.s	n.s	-0.77	-0.8	n.s	n.s	n.s	n.s
Plankton	n.s	n.s	-0.77	-0.81	n.s	0.4	n.s	n.s
Patho	n.s	n.s	-0.73	-0.75	n.s	n.s	n.s	n.s
Sapro	n.s	n.s	-0.85	-0.81	-0.52	0.52	n.s	n.s
Symb	No fitted model
Animal	n.s	n.s	-0.92	-0.81	-0.66	0.68	n.s	n.s
Dung	0.43	n.s	n.s	n.s	n.s	n.s	-0.52	n.s
Fish	n.s	n.s	0.75	0.66	n.s	-0.74	n.s	n.s
Funga	n.s	n.s	-0.85	-0.81	-0.5	0.51	n.s	n.s
Insect	0.97	-0.9	-0.46	n.s	-0.77	0.8	n.s	n.s
Litter	n.s	n.s	n.s	-0.47	n.s	n.s	0.5	n.s
Plant	-0.7	0.53	n.s	n.s	n.s	-0.57	n.s	n.s
Wood	n.s	n.s	n.s	n.s	n.s	n.s	n.s	n.s
Myco	0.95	-0.83	n.s	n.s	-0.62	0.7	n.s	n.s
Dec	-0.63	n.s	n.s	-0.49	n.s	n.s	n.s	n.s
Con	No fitted model
