# Supplementary material for: Sedimentary Ancient DNA (sedaDNA) Reveals Fungal Diversity and Environmental Drivers of Community Changes throughout the Holocene in the Present Boreal Lake Lielais Svētiņu (Eastern Latvia)
Source: Microorganisms. 2021 Mar 31;9(4):719. doi: 10.3390/microorganisms9040719 (PMC8066534; doi:10.3390/microorganisms9040719)
Supplement: Supplementary file 1 [file microorganisms-09-00719-s001.zip › supplement failid/Table S4.xlsx]

## Sheet: Sheet1
A) Data: normalized reads data										B) Data: mOTU data
Group	Tsum	Tcont	Wtol	Dtol	OPEN	Stol	Ch	FeS2	HRP	Group	Tsum	Tcont	Wtol	Dtol	OPEN	Stol	Ch	FeS2	HRP
Aqua_terr	-0.54	0.74	n.s	0.54	0.78	-0.49	0.64	-0.49	0.9	Aqua_terr	-0.5	0.72	n.s	0.52	0.76	-0.43	0.64	-0.51	0.9
Terr	-0.75	0.78	n.s	n.s	0.63	-0.47	0.52	-0.58	0.65	Terr	-0.61	0.68	n.s	n.s	0.56	n.s	0.5	-0.6	0.68
Aqua	-0.59	0.71	n.s	n.s	0.64	n.s	0.55	-0.59	0.76	Aqua	-0.58	0.71	n.s	n.s	0.64	n.s	0.55	-0.59	0.77
Plankton	-0.59	0.71	n.s	n.s	0.63	n.s	0.55	-0.59	0.75	Plankton	-0.59	0.71	n.s	n.s	0.64	n.s	0.55	-0.59	0.76
Patho	-0.63	0.74	n.s	n.s	0.66	-0.37	0.56	-0.59	0.76	Patho	-0.62	0.74	n.s	n.s	0.68	-0.38	0.58	-0.59	0.78
Sapro	-0.61	0.72	n.s	n.s	0.63	n.s	0.55	-0.59	0.75	Sapro	-0.6	0.71	n.s	n.s	0.62	n.s	0.54	-0.59	0.74
Symb	-0.51	0.71	n.s	0.46	0.72	-0.39	0.6	-0.54	0.87	Symb	-0.45	0.66	n.s	0.42	0.68	n.s	0.59	-0.54	0.86
Animal	-0.6	0.7	n.s	n.s	0.61	n.s	0.53	-0.6	0.73	Animal	-0.6	0.72	n.s	n.s	0.64	n.s	0.55	-0.59	0.75
Dung	n.s	n.s	n.s	n.s	n.s	n.s	n.s	-0.38	n.s	Dung	n.s	n.s	n.s	n.s	n.s	n.s	n.s	-0.38	n.s
Fish	n.s	n.s	0.69	0.4	n.s	-0.39	n.s	n.s	n.s	Fish	n.s	n.s	0.75	n.s	n.s	-0.49	n.s	n.s	n.s
Funga	-0.51	0.54	-0.52	n.s	0.4	n.s	0.39	-0.58	0.58	Funga	-0.44	0.5	-0.56	n.s	0.37	n.s	0.38	-0.57	0.58
Insect	n.s	n.s	n.s	n.s	n.s	n.s	n.s	n.s	n.s	Insect	No fitted model
Litter	-0.39	0.4	n.s	n.s	0.44	n.s	0.55	n.s	0.38	Litter	n.s	0.44	n.s	n.s	0.53	n.s	0.62	n.s	0.51
Plant	-0.61	0.76	n.s	0.62	0.79	-0.66	0.64	-0.42	0.83	Plant	-0.64	0.8	n.s	0.51	0.79	-0.57	0.65	-0.51	0.85
Wood	n.s	n.s	n.s	n.s	n.s	n.s	n.s	n.s	n.s	Wood	n.s	0.41	n.s	n.s	0.51	n.s	n.s	n.s	0.38
Myco	No fitted model									Myco	n.s	0.61	n.s	0.59	0.74	n.s	0.67	-0.39	0.93
Dec	-0.42	n.s	n.s	n.s	n.s	-0.43	n.s	n.s	-0.41	Dec	-0.58	n.s	n.s	n.s	n.s	n.s	n.s	n.s	n.s
Con	n.s	n.s	-0.39	n.s	0.38	n.s	0.64	n.s	0.68	Con	No fitted model
