# Supplementary material for: Sedimentary Ancient DNA (sedaDNA) Reveals Fungal Diversity and Environmental Drivers of Community Changes throughout the Holocene in the Present Boreal Lake Lielais Svētiņu (Eastern Latvia)
Source: Microorganisms. 2021 Mar 31;9(4):719. doi: 10.3390/microorganisms9040719 (PMC8066534; doi:10.3390/microorganisms9040719)
Supplement: Supplementary file 1 [file microorganisms-09-00719-s001.zip › supplement failid/Table S3.xlsx]

## Sheet: Sheet1
Count of mOTUs
adonis(formula = binary data ~ age periods, data = metadata, permutations = 999, method = "jaccard")
	Df	SumsOfSqs	MeanSqs	F.Model	R2	Pr (>F)
Age periods	3	2.2032	0.73439	1.982	0.10442	0.001 ***
Residuals	51	18.897	0.37053		0.89558
Total	54	21.1002			1
