# Supplementary material for: Sedimentary Ancient DNA (sedaDNA) Reveals Fungal Diversity and Environmental Drivers of Community Changes throughout the Holocene in the Present Boreal Lake Lielais Svētiņu (Eastern Latvia)
Source: Microorganisms. 2021 Mar 31;9(4):719. doi: 10.3390/microorganisms9040719 (PMC8066534; doi:10.3390/microorganisms9040719)
Supplement: Supplementary file 1 [file microorganisms-09-00719-s001.zip › supplement failid/Table S1.xlsx]

## Sheet: Sheet1
Sediment core	Sample	Depth form the core	Age (y BP)	Biological replicate	S.obs	Raw reads
I	5	12.5	141	1	39	29162
I	5	12.5	141	2	15	14355
I	5	12.5	141	3	78	34009
I	7	17.5	219	1	33	14140
I	7	17.5	219	2	7	12966
I	7	17.5	219	3	106	31284
I	11	27.5	376	1	175	27259
I	11	27.5	376	2	32	34454
I	11	27.5	376	3	25	41280
I	17	42.5	611	1	76	111940
I	17	42.5	611	2	19	283346
I	17	42.5	611	3	16	13594
I	23	57.5	846	1	61	3393
I	23	57.5	846	2	22	2213
I	23	57.5	846	3	26	3045
I	29	72.5	983	1	39	11719
I	29	72.5	983	2	54	47220
I	29	72.5	983	3	104	59639
I	31	77.5	1023	1	52	3659
I	31	77.5	1023	2	12	9959
I	31	77.5	1023	3	11	4496
I	35	87.5	1101	1	51	12648
I	35	87.5	1101	2	13	3253
I	35	87.5	1101	3	33	19189
II	7	117.5	1336	1	55	56225
II	7	117.5	1336	2	13	27970
II	7	117.5	1336	3	12	9209
II	13	132.5	1454	1	37	42366
II	13	132.5	1454	2	25	6346
II	13	132.5	1454	3	42	52429
II	19	147.5	1571	1	39	28145
II	19	147.5	1571	2	23	3040
II	19	147.5	1571	3	12	18074
II	25	162.5	1689	1	51	8140
II	25	162.5	1689	2	27	4891
II	25	162.5	1689	3	41	3453
II	31	177.5	1806	1	53	18620
II	31	177.5	1806	2	47	5350
II	31	177.5	1806	3	7	121614
II	37	192.5	1944	1	36	18239
II	37	192.5	1944	2	12	6183
II	37	192.5	1944	3	49	11869
III	9	222.5	2274	1	28	7852
III	9	222.5	2274	2	8	42937
III	9	222.5	2274	3	5	9817
III	15	237.5	2439	1	70	27120
III	15	237.5	2439	2	19	10505
III	15	237.5	2439	3	16	31145
III	21	252.5	2579	1	34	4479
III	21	252.5	2579	2	19	15919
III	21	252.5	2579	3	19	29333
III	33	282.5	2850	1	38	91527
III	33	282.5	2850	2	17	37173
III	33	282.5	2850	3	8	20685
III	39	297.5	2986	1	19	15107
III	39	297.5	2986	2	28	29044
III	39	297.5	2986	3	35	55204
IV	5	312.5	3121	1	39	59954
IV	5	312.5	3121	2	7	7666
IV	5	312.5	3121	3	33	42838
IV	11	327.5	3257	1	36	14213
IV	11	327.5	3257	2	11	29441
IV	11	327.5	3257	3	6	42929
IV	17	342.5	3474	1	88	70940
IV	17	342.5	3474	2	11	18029
IV	17	342.5	3474	3	23	26689
IV	23	357.5	3683	1	22	29150
IV	23	357.5	3683	2	14	17438
IV	23	357.5	3683	3	5	89968
IV	29	372.5	3846	1	19	12315
IV	29	372.5	3846	2	7	15590
IV	29	372.5	3846	3	18	4085
IV	35	387.5	3997	1	25	24521
IV	35	387.5	3997	2	16	11449
IV	35	387.5	3997	3	9	48859
V	1	402.5	4149	1	20	92039
V	1	402.5	4149	2	14	17763
V	1	402.5	4149	3	24	25802
V	7	417.5	4301	1	19	117682
V	7	417.5	4301	2	12	40840
V	7	417.5	4301	3	3	26982
V	11	427.5	4403	1	25	36620
V	13	432.5	4453	1	11	77433
V	13	432.5	4453	2	34	24464
V	13	432.5	4453	3	10	40712
V	19	447.5	4604	1	21	39123
V	19	447.5	4604	2	6	4743
V	19	447.5	4604	3	13	24979
V	25	462.5	4753	1	31	17288
V	25	462.5	4753	2	24	525217
V	25	462.5	4753	3	20	25208
V	37	492.5	5050	1	37	20345
V	37	492.5	5050	2	8	15648
V	37	492.5	5050	3	29	15235
VI	3	507.5	5199	1	25	38700
VI	3	507.5	5199	2	22	32838
VI	3	507.5	5199	3	20	72936
VI	9	522.5	5451	1	18	17226
VI	9	522.5	5451	2	13	35441
VI	9	522.5	5451	3	9	38594
VI	13	532.5	5701	1	27	34898
VI	13	532.5	5701	2	17	48791
VI	13	532.5	5701	3	16	14539
VI	15	537.5	5827	1	25	39969
VI	15	537.5	5827	2	16	17830
VI	15	537.5	5827	3	21	86739
VI	17	542.5	5954	2	12	23533
VI	17	542.5	5954	3	11	12430
VI	19	547.5	6080	1	23	43355
VI	19	547.5	6080	2	21	44513
VI	19	547.5	6080	3	10	50212
VI	21	552.5	6207	1	22	101843
VI	21	552.5	6207	2	17	100893
VI	21	552.5	6207	3	12	34987
VI	23	557.5	6334	1	35	12777
VI	23	557.5	6334	2	22	14147
VI	23	557.5	6334	3	8	46112
VI	25	562.5	6462	1	9	34168
VI	25	562.5	6462	2	13	12569
VI	25	562.5	6462	3	9	15381
VI	27	567.5	6589	1	26	30761
VI	27	567.5	6589	2	18	29421
VI	27	567.5	6589	3	13	25325
VI	33	582.5	6972	1	25	6440
VI	33	582.5	6972	2	21	54318
VI	33	582.5	6972	3	4	13909
VI	39	597.5	7355	1	13	27736
VI	39	597.5	7355	2	10	6717
VI	39	597.5	7355	3	10	9886
VII	5	612.5	7716	1	22	31045
VII	5	612.5	7716	2	20	35968
VII	5	612.5	7716	3	6	14083
VII	11	627.5	8023	1	21	38242
VII	11	627.5	8023	2	10	35500
VII	11	627.5	8023	3	11	37173
VII	17	642.5	8221	1	19	14061
VII	17	642.5	8221	2	30	39329
VII	17	642.5	8221	3	9	5170
VII	19	647.5	8281	1	13	71940
VII	19	647.5	8281	2	16	35375
VII	19	647.5	8281	3	19	149238
VII	21	652.5	8372	1	34	27577
VII	21	652.5	8372	2	9	18535
VII	21	652.5	8372	3	11	104380
VII	23	657.5	8487	2	27	45700
VII	23	657.5	8487	3	9	25811
VII	29	672.5	8832	1	18	39236
VII	29	672.5	8832	2	12	41921
VII	29	672.5	8832	3	9	11073
VII	35	687.5	9169	1	23	37328
VII	35	687.5	9169	2	10	37351
VII	35	687.5	9169	3	16	79636
VIII	2	705	9563	1	6	5927
VIII	2	705	9563	2	12	86938
VIII	2	705	9563	3	8	41550
VIII	8	720	9900	1	23	38143
VIII	8	720	9900	2	23	92655
VIII	8	720	9900	3	13	30649
VIII	16	740	10349	1	14	66586
VIII	16	740	10349	2	21	59241
VIII	16	740	10349	3	17	77621
VIII	16	740	10349	4	14	49677
Layers	55	Total Samples	162
