# Supplementary material for: Sedimentary Ancient DNA (sedaDNA) Reveals Fungal Diversity and Environmental Drivers of Community Changes throughout the Holocene in the Present Boreal Lake Lielais Svētiņu (Eastern Latvia)
Source: Microorganisms. 2021 Mar 31;9(4):719. doi: 10.3390/microorganisms9040719 (PMC8066534; doi:10.3390/microorganisms9040719)
Supplement: Supplementary file 1 [file microorganisms-09-00719-s001.zip › supplement failid/Table S2.xlsx]

## Sheet: assigned ecophysiological roles
ID	Kingdom	Phyla	Class	Order	Family	Genus	Species	Mycorrhizal associations	Trophic status	Lifestyle	Environment	Environment specifcally	Host	Conifer/Deciduous trees	Source	Additional information
KF800343	Fungi	unidentified	unidentified	unidentified	unidentified	unidentified	uncultured_fungus	Unknown	Unknown	Unknown	unknown	Unknown
KC588716	Fungi	unidentified	unidentified	unidentified	unidentified	unidentified	uncultured_fungus	Unknown	Unknown	Unknown	unknown	Unknown
HM240178	Fungi	Basidiomycota	unidentified	unidentified	unidentified	unidentified	uncultured_Basidiomycota	Unknown	Unknown	Unknown	unknown	Unknown
KF296909	Fungi	unidentified	unidentified	unidentified	unidentified	unidentified	uncultured_fungus	non-ectomycorrhizal	Unknown	Unknown	unknown	Unknown
KF297066	Fungi	Rozellomycota	unidentified	unidentified	unidentified	unidentified	uncultured_fungus	non-ectomycorrhizal	Undefined Pathotroph	Undefined Pathotroph - Algae Parasite	mostly water	mostly water, soil			Grossart et al 2016, Wurzbacher et al 2016, Jones et al 2011	Possibly algal parasites, hyperparasites of fungi on phytoplancton, saprotrophic on pollen
JX489840	Fungi	Rozellomycota	unidentified	unidentified	unidentified	unidentified	uncultured_soil_fungus	non-ectomycorrhizal	Undefined Pathotroph	Undefined Pathotroph - Algae Parasite	mostly water	mostly water, soil			Grossart et al 2016, Wurzbacher et al 2016, Jones et al 2011	Possibly algal parasites, hyperparasites of fungi on phytoplancton, saprotrophic on pollen
KF800354	Fungi	Basidiomycota	Agaricomycetes	Agaricales	unidentified	unidentified	Agaricales_sp	Unknown	Pathotroph-Saprotroph-Symbiotroph	Plant Pathogen-Undefined Saprotroph-Ectomycorrhizal	both	terrestrial, water, cold climate			Cannon and Kirk 2007
KC965904	Fungi	Chytridiomycota	Chytridiomycetes	Rhizophydiales	unidentified	unidentified	uncultured_fungus	non-ectomycorrhizal	Pathotroph	Animal Pathogen-Algae Parasite	water	water, sediments			Wurzbacher et al 2016, Gleason et al 2008	Group of well described phytoplankton parasites
JF519327	Fungi	Basidiomycota	Agaricomycetes	Agaricales	Schizophyllaceae	Chondrostereum	uncultured_Chondrostereum	non-ectomycorrhizal	Pathotroph	Plant Pathogen	terrestrial	broad-leaved trees		deciduous	Tedersoo et al 2014, Hamberg et al 2015
JQ726611	Fungi	Ascomycota	Saccharomycetes	Saccharomycetales	Incertae_sedis	Wickerhamomyces	Wickerhamomyces_sp_UFLA_CHYB203	non-ectomycorrhizal	Saprotroph	Undefined Saprotroph	terrestrial	fruit, plants			Kurtzman et al 2008, Kurtzman et al 2011
JX974801	Fungi	Rozellomycota	unidentified	unidentified	unidentified	unidentified	Rozellomycota_sp	non-ectomycorrhizal	Undefined Pathotroph	Undefined Pathotroph - Algae Parasite	mostly water	mostly water, soil			Grossart et al 2016, Wurzbacher et al 2016, Jones et al 2011	Possibly algal parasites, hyperparasites of fungi on phytoplancton, saprotrophic on pollen
KJ413372	Fungi	Ascomycota	Eurotiomycetes	Eurotiales	Trichocomaceae	Talaromyces	Talaromyces_pinophilus	non-ectomycorrhizal	Saprotroph	Undefined Saprotroph	terrestrial	soil			Tedersoo et al 2014, Cannon and Kirk 2007
JX974772	Fungi	unidentified	unidentified	unidentified	unidentified	unidentified	uncultured_fungus	Unknown	Unknown	Unknown	unknown	Unknown
KC869738	Fungi	unidentified	unidentified	unidentified	unidentified	unidentified	uncultured_fungus	Unknown	Unknown	Unknown	unknown	Unknown
KF032658	Fungi	Ascomycota	Sordariomycetes	Incertae_sedis	Incertae_sedis	Phialemoniopsis	Phialemoniopsis_sp	non-ectomycorrhizal	Pathotroph	Animal Pathogen	both	soil, industrial water and sewage, animals, air			Perdomo et al 2013, Irinyi et al 2015	Likely opportunistic human pathogen
JX489840	Fungi	Rozellomycota	unidentified	unidentified	unidentified	unidentified	uncultured_soil_fungus	non-ectomycorrhizal	Undefined Pathotroph	Undefined Pathotroph - Algae Parasite	mostly water	mostly water, soil			Grossart et al 2016, Wurzbacher et al 2016, Jones et al 2011	Possibly algal parasites, hyperparasites of fungi on phytoplancton, saprotrophic on pollen
KJ834340	Fungi	Ascomycota	Eurotiomycetes	Eurotiales	Incertae_sedis	Thermomyces	Thermomyces_sp	non-ectomycorrhizal	Pathotroph-Symbiotroph	Plant Pathogen-Endophyte	terrestrial	soil, plants	Cannabaceae, Moraceae, Oleaceae		Costa et al 2012, Singh et al 2003
KF800354	Fungi	Basidiomycota	Agaricomycetes	Agaricales	unidentified	unidentified	Agaricales_sp	Unknown	Pathotroph-Saprotroph-Symbiotroph	Plant Pathogen-Undefined Saprotroph-Ectomycorrhizal	both	terrestrial, water, cold climate			Cannon and Kirk 2007
GU366678	Fungi	Rozellomycota	unidentified	unidentified	unidentified	unidentified	Rozellomycota_sp	non-ectomycorrhizal	Undefined Pathotroph	Undefined Pathotroph - Algae Parasite	mostly water	mostly water, soil			Grossart et al 2016, Wurzbacher et al 2016, Jones et al 2011	Possibly algal parasites, hyperparasites of fungi on phytoplancton, saprotrophic on pollen
AF178560	Fungi	Ascomycota	Sordariomycetes	Chaetosphaeriales	Chaetosphaeriaceae	Cylindrotrichum	Cylindrotrichum_sp	non-ectomycorrhizal	Saprotroph	Undefined Saprotroph-Litter Saprotroph	terrestrial	litter, leaves			Cannon and Kirk 2007, Tedersoo et al 2014
JX136654	Fungi	unidentified	unidentified	unidentified	unidentified	unidentified	uncultured_fungus	Unknown	Unknown	Unknown	unknown	Unknown
AM901816	Fungi	Ascomycota	unidentified	unidentified	unidentified	Dothiorella		non-ectomycorrhizal	Pathotroph-Saprotroph-Symbiotroph	Plant Pathogen-Wood Saprotroph-Endophyte	terrestrial	woody plants			Abdollahzadeh et al 2014, Tedersoo et al 2014
NR_073319	Fungi	Basidiomycota	Microbotryomycetes	Sporidiobolales	Incertae_sedis	unidentified	unidentified	non-ectomycorrhizal	Saprotroph-Pathotroph	Fungal Parasite-Litter Saprotroph	both	plants, fungi, different habitats			Cannon and Kirk 2007, Tedersoo et al 2014
AF050255	Fungi	Ascomycota	Eurotiomycetes	Chaetothyriales	Herpotrichiellaceae	Capronia	Capronia_pilosella	non-ectomycorrhizal	Saprotroph	Wood Saprotroph	terrestrial	rotten wood			Untereiner 1997
KC869738	Fungi	unidentified	unidentified	unidentified	unidentified	unidentified	uncultured_fungus	Unknown	Unknown	Unknown	unknown	Unknown
EF521235	Fungi	Rozellomycota	unidentified	unidentified	unidentified	unidentified	Rozellomycota_sp	non-ectomycorrhizal	Undefined Pathotroph	Undefined Pathotroph - Algae Parasite	mostly water	mostly water, soil			Grossart et al 2016, Wurzbacher et al 2016, Jones et al 2011	Possibly algal parasites, hyperparasites of fungi on phytoplancton, saprotrophic on pollen
AM901733	Fungi	Ascomycota	Dothideomycetes	Dothideales	unidentified	unidentified	Dothideomycetes_sp	non-ectomycorrhizal	Saprotroph-Pathotroph	Plant Pathogen-Litter Saprotroph-Wood Saprotroph	mostly terrestrial	leaves, wood, dead plant material			Thambugala et al 2014, Cannon and Kirk 2007
KP132907	Fungi	Ascomycota	Saccharomycetes	Saccharomycetales	Incertae_sedis	Yarrowia	Yarrowia_lipolytica	non-ectomycorrhizal	Saprotroph	Undefined Saprotroph	terrestrial	soil, sewage, oil-polluted environments			Kurtzman et al 2011, Fickers et al 2005
UDB011525	Fungi	Basidiomycota	Agaricomycetes	Agaricales	Tricholomataceae	Lepista	Lepista_irina	non-ectomycorrhizal	Saprotroph	Undefined Saprotroph	terrestrial	trees		deciduous	Cannon and Kirk 2007, https://www.first-nature.com/fungi/lepista-irina.php
KF777188	Fungi	Ascomycota	Dothideomycetes	Pleosporales	Phaeosphaeriaceae	Stagonospora	Stagonospora_pseudopaludosa	non-ectomycorrhizal	Pathotroph	Plant Pathogen	terrestrial	leaves	Poaceae		Tedersoo et al 2014, http://www.fungalplanet.org/content/pdf-files/FungalPlanet174.pdf	Causes leaf spots
AM260852	Fungi	Rozellomycota	unidentified	unidentified	unidentified	unidentified	uncultured_fungus	non-ectomycorrhizal	Undefined Pathotroph	Undefined Pathotroph - Algae Parasite	mostly water	mostly water, soil			Grossart et al 2016, Wurzbacher et al 2016, Jones et al 2011	Possibly algal parasites, hyperparasites of fungi on phytoplancton, saprotrophic on pollen
KC965205	Fungi	Rozellomycota	unidentified	unidentified	unidentified	unidentified	uncultured_fungus	non-ectomycorrhizal	Undefined Pathotroph	Undefined Pathotroph - Algae Parasite	mostly water	mostly water, soil			Grossart et al 2016, Wurzbacher et al 2016, Jones et al 2011	Possibly algal parasites, hyperparasites of fungi on phytoplancton, saprotrophic on pollen
KF453549	Fungi	Ascomycota	Sordariomycetes	Xylariales	Diatrypaceae	Eutypa	Eutypa_laevata	non-ectomycorrhizal	Pathotroph	Plant Pathogen	terrestrial	wood	Salix	deciduous	Acero et al 2004, Rolshausen et al 2014, Tedersoo et al 2014
UDB016334	Fungi	Basidiomycota	Agaricomycetes	Polyporales	Meruliaceae	Hyphoderma	Hyphoderma_puberum	non-ectomycorrhizal	Saprotroph	Undefined Saprotroph-Wood Saprotroph	terrestrial	dead wood			Tedersoo et al 2014, Cannon and Kirk 2007
HQ191293	Fungi	Chytridiomycota	unidentified	unidentified	unidentified	unidentified	uncultured_Chytridiomycota	non-ectomycorrhizal	Saprotroph-Pathotroph	Animal Pathogen-Algal Parasite-Undefined Saprotroph	mostly water	water, soil			Frenken et al 2017, Wurzbacher et al 2016, Gleason et al 2008	Contains specialists and generalists infecting phytoplankton, invertebrate animals
GQ503036	Fungi	Basidiomycota	Agaricomycetes	Boletales	Tapinellaceae	Tapinella	Tapinella_panuoides	non-ectomycorrhizal	Saprotroph	Wood Saprotroph	terrestrial	woodland		conifers	Grgurinovic and Simpson 2001, Kuo 2015, https://www.first-nature.com/fungi/tapinella-panuoides.php
HM162035	Fungi	Ascomycota	unidentified	unidentified	unidentified	unidentified	uncultured_Ascomycota	Unknown	Unknown	Unknown	unknown	Unknown
JX136056	Fungi	unidentified	unidentified	unidentified	unidentified	unidentified	uncultured_fungus	non-ectomycorrhizal	Unknown	Unknown	unknown	Unknown
HQ191339	Fungi	Chytridiomycota	unidentified	unidentified	unidentified	unidentified	uncultured_Chytridiomycota	non-ectomycorrhizal	Saprotroph-Pathotroph	Animal Pathogen-Algal Parasite-Undefined Saprotroph	mostly water	water, soil			Frenken et al 2017, Wurzbacher et al 2016, Gleason et al 2008	Contains specialists and generalists infecting phytoplankton, invertebrate animals
KF617459	Fungi	unidentified	unidentified	unidentified	unidentified	unidentified	uncultured_fungus	Unknown	Unknown	Unknown	unknown	Unknown
AB760294	Fungi	Ascomycota	Saccharomycetes	Saccharomycetales	Lipomycetaceae	Lipomyces	Lipomyces_starkeyi	non-ectomycorrhizal	Saprotroph	Undefined Saprotroph-Soil Saprotroph	terrestrial	soil			Kurtzman et al 2011, Rosa and Péter 2006
HQ211603	Fungi	Zygomycota	Incertae_sedis	Mucorales	Umbelopsidaceae	Umbelopsis	Umbelopsis_sp	non-ectomycorrhizal	Saprotroph	Undefined Saprotroph	terrestrial	soil, organic debris			Richardson 2009, Cannon and Kirk 2007, Tedersoo et al 2014
JQ666448	Fungi	Glomeromycota	Glomeromycetes	Archaeosporales	unidentified	unidentified	unidentified	Arbuscular Mycorrhizal	Symbiotroph	Arbuscular Mycorrhizal	terrestrial	plants in grasslands			Cannon and Kirk 2007
KJ734967	Fungi	unidentified	unidentified	unidentified	unidentified	unidentified	uncultured_fungus	Unknown	Unknown	Unknown	unknown	Unknown
JX974772	Fungi	unidentified	unidentified	unidentified	unidentified	unidentified	uncultured_fungus	Unknown	Unknown	Unknown	unknown	Unknown
HQ191339	Fungi	Chytridiomycota	unidentified	unidentified	unidentified	unidentified	uncultured_Chytridiomycota	non-ectomycorrhizal	Saprotroph-Pathotroph	Animal Pathogen-Algal Parasite-Undefined Saprotroph	mostly water	water, soil			Frenken et al 2017, Wurzbacher et al 2016, Gleason et al 2008	Contains specialists and generalists infecting phytoplankton, invertebrate animals
HM131332	Fungi	Basidiomycota	Pucciniomycetes	Pucciniales	Pucciniaceae	Puccinia	Puccinia_coronata_var_gibberosa	non-ectomycorrhizal	Pathotroph	Plant Pathogen	terrestrial	leaves	Frangula, Rhamnus, Poaceae	deciduous	Tedersoo et al 2014, http://bladmineerders.nl/puccinia-coronata/	Causes rust
HQ211979	Fungi	Ascomycota	unidentified	unidentified	unidentified	unidentified	uncultured_Ascomycota	Unknown	Unknown	Unknown	unknown	Unknown
JX974768	Fungi	Basidiomycota	Agaricomycetes	Agaricales	unidentified	unidentified	Agaricales_sp	Unknown	Pathotroph-Saprotroph-Symbiotroph	Plant Pathogen-Undefined Saprotroph-Ectomycorrhizal	both	terrestrial, water, cold climate			Cannon and Kirk 2007
KP230486	Fungi	unidentified	unidentified	unidentified	unidentified	unidentified	uncultured_ectomycorrhizal_fungus	Ectomycorrhizal	Symbiotroph	Ectomycorrhizal	unknown	Unknown
AM901876	Fungi	Ascomycota	unidentified	unidentified	unidentified	unidentified	uncultured_Ascomycota	Unknown	Unknown	Unknown	unknown	Unknown
KM265453	Fungi	Ascomycota	Leotiomycetes	Helotiales	Sclerotiniaceae	Botrytis	Botrytis_cinerea	non-ectomycorrhizal	Pathotroph	Plant Pathogen	terrestrial	fruits, flowers, leaves			Kurtzman et al 2011, Williamson et al 2007
FJ687268	Fungi	Rozellomycota	unidentified	unidentified	unidentified	unidentified	Rozellomycota_sp	non-ectomycorrhizal	Undefined Pathotroph	Undefined Pathotroph - Algae Parasite	mostly water	mostly water, soil			Grossart et al 2016, Wurzbacher et al 2016, Jones et al 2011	Possibly algal parasites, hyperparasites of fungi on phytoplancton, saprotrophic on pollen
KC966223	Fungi	Ascomycota	unidentified	unidentified	unidentified	Leptosphaeria		non-ectomycorrhizal	Pathotroph	Plant Pathogen	terrestrial	soil, leaves, stems			Liu 2011, Cannon and Kirk 2007, Tedersoo et al 2014	Causes light leaf spots
GQ921811	Fungi	unidentified	unidentified	unidentified	unidentified	unidentified	uncultured_fungus	Unknown	Unknown	Unknown	unknown	Unknown
KF218970	Fungi	Basidiomycota	Agaricomycetes	Cantharellales	Hydnaceae	Sistotrema	Sistotrema_oblongisporum	non-ectomycorrhizal	Saprotroph	Wood Saprotroph	terrestrial	wood, logs, twigs			Cannon and Kirk 2007, Gilbertson and Ryvarden 1987
KM007074	Fungi	Ascomycota	Dothideomycetes	Pleosporales	Pleosporaceae	Alternaria	Alternaria_sp_AKSHY	non-ectomycorrhizal	Saprotroph-Pathotroph	Plant Pathogen-Undefined Saprotroph	terrestrial	seeds, leaves, stems, flowers, soil			Liu 2011, Duncan and Eslyn 1966	Causes leaf spots
EU516679	Fungi	Rozellomycota	unidentified	unidentified	unidentified	unidentified	uncultured_fungus	non-ectomycorrhizal	Undefined Pathotroph	Undefined Pathotroph - Algae Parasite	mostly water	mostly water, soil			Grossart et al 2016, Wurzbacher et al 2016, Jones et al 2011	Possibly algal parasites, hyperparasites of fungi on phytoplancton, saprotrophic on pollen
JX974768	Fungi	Basidiomycota	Agaricomycetes	Agaricales	unidentified	unidentified	Agaricales_sp	Unknown	Pathotroph-Saprotroph-Symbiotroph	Plant Pathogen-Undefined Saprotroph-Ectomycorrhizal	both	terrestrial, water, cold climate			Cannon and Kirk 2007
JQ291803	Fungi	Ascomycota	Saccharomycetes	Saccharomycetales	Dipodascaceae	Geotrichum	Geotrichum_sp_CBS_11862	non-ectomycorrhizal	Saprotroph-Pathotroph	Plant Pathogen-Dung Saprotroph-Undefined Saprotroph	both	soil, air, water, plants, mammal feces			Cannon and Kirk 2007
KF296886	Fungi	Chytridiomycota	Chytridiomycetes	Rhizophydiales	unidentified	unidentified	uncultured_fungus	non-ectomycorrhizal	Pathotroph	Animal Pathogen-Algae Parasite	water	water, sediments			Wurzbacher et al 2016, Gleason et al 2008	Group of well described phytoplankton parasites
KC455922	Fungi	Basidiomycota	Microbotryomycetes	Sporidiobolales	Incertae_sedis	Rhodotorula	Rhodotorula_sp_DBVPG_10075	non-ectomycorrhizal	Saprotroph	Undefined Saprotroph-Litter Saprotroph	both	leaves, soil, water			Khomich et al 2017, Shivas and Rodrigues 1983, Yurkov et al 2012, Brandão et al 2017
JX898611	Fungi	Rozellomycota	unidentified	unidentified	unidentified	unidentified	uncultured_fungus	non-ectomycorrhizal	Undefined Pathotroph	Undefined Pathotroph - Algae Parasite	mostly water	mostly water, soil			Grossart et al 2016, Wurzbacher et al 2016, Jones et al 2011	Possibly algal parasites, hyperparasites of fungi on phytoplancton, saprotrophic on pollen
KP674488	Fungi	Ascomycota	Saccharomycetes	Saccharomycetales	Incertae_sedis	Candida	Candida_parapsilosis	non-ectomycorrhizal	Pathotroph-Saprotroph-Symbiotroph	Animal Pathogen-Insects Parasite-Undefined Saprotroph-Endophyte	terrestrial	soil, animals, insects			Trofa et al 2008, Kurtzman et al 2011	This genus is polyphyletic and contains species that function very differently dependent on what they are.
HQ433030	Fungi	Ascomycota	unidentified	unidentified	unidentified	unidentified	uncultured_Ascomycota	Unknown	Unknown	Unknown	unknown	Unknown
AM901764	Fungi	Ascomycota	unidentified	unidentified	unidentified	unidentified	uncultured_Ascomycota	Unknown	Unknown	Unknown	unknown	Unknown
KC582015	Fungi	Basidiomycota	Agaricomycetes	Geastrales	Geastraceae	Geastrum	Geastrum_fimbriatum	non-ectomycorrhizal	Saprotroph	Soil Saprotroph-Litter Saprotroph	terrestrial	leaf litter, soil			Grgurinovic and Simpson 2001, https://www.first-nature.com/fungi/geastrum-fimbriatum.php
JX898596	Fungi	Chytridiomycota	Monoblepharidomycetes	Monoblepharidales	unidentified	Hyaloraphidium	uncultured_Hyaloraphidium	non-ectomycorrhizal	Saprotroph	Undefined Saprotroph	water	water			Cannon and Kirk 2007, Gleason et al 2008	Was considered as green alga for a long time
HQ650645	Fungi	Ascomycota	Lecanoromycetes	Lecanorales	Incertae_sedis	Lecania	Lecania_cyrtella	non-ectomycorrhizal	Symbiotroph	Lichenized	terrestrial	bark			Esslinger 2019, http://lichenportal.org/portal/taxa/index.php?taxon=53196
AF193384	Fungi	Basidiomycota	Agaricomycetes	Agaricales	Typhulaceae	Typhula	Typhula_phacorrhiza	non-ectomycorrhizal	Saprotroph-Pathotroph	Plant Pathogen-Undefined Saprotroph	terrestrial	grasslands			Cannon and Kirk 2007, Tedersoo et al 2014
KC965330	Fungi	Ascomycota	Sordariomycetes	Hypocreales	unidentified	unidentified	Hypocreales_sp	non-ectomycorrhizal	Pathotroph-Saprotroph-Symbiotroph	Animal Pathogen-Insects Parasite-Fungal Parasite-Undefined Saprotroph-Endophyte	terrestrial	plant material, soil, fungi, insects			Vega et al 2009, Cannon and Kirk 2007, Sterkenburg et al 2015
HM240830	Fungi	Ascomycota	Leotiomycetes	Helotiales	unidentified	Acephala	uncultured_Acephala	non-ectomycorrhizal	Symbiotroph	Endophyte	terrestrial	roots			Kohout et al 2013
UDB015511	Fungi	Basidiomycota	Agaricomycetes	Agaricales	Psathyrellaceae	Coprinopsis	Coprinopsis_acuminata	non-ectomycorrhizal	Saprotroph	Wood Saprotroph-Dung Saprotroph	terrestrial	rotten wood, grass, dung			Cannon and Kirk 2007, Tedersoo et al 2014
KC965558	Fungi	Rozellomycota	unidentified	unidentified	unidentified	unidentified	uncultured_fungus	non-ectomycorrhizal	Undefined Pathotroph	Undefined Pathotroph - Algae Parasite	mostly water	mostly water, soil			Grossart et al 2016, Wurzbacher et al 2016, Jones et al 2011	Possibly algal parasites, hyperparasites of fungi on phytoplancton, saprotrophic on pollen
JQ666600	Fungi	Ascomycota	Leotiomycetes	Incertae_sedis	Myxotrichaceae	Oidiodendron	Oidiodendron_sp	non-ectomycorrhizal	Saprotroph	Undefined Saprotroph	terrestrial	soil, decaying plants			Rice and Currah 2005
KF800354	Fungi	Basidiomycota	Agaricomycetes	Agaricales	unidentified	unidentified	Agaricales_sp	Unknown	Pathotroph-Saprotroph-Symbiotroph	Plant Pathogen-Undefined Saprotroph-Ectomycorrhizal	both	terrestrial, water, cold climate			Cannon and Kirk 2007
KF800473	Fungi	unidentified	unidentified	unidentified	unidentified	unidentified	uncultured_fungus	Unknown	Unknown	Unknown	unknown	Unknown
AB525933	Fungi	Ascomycota	Leotiomycetes	Erysiphales	Erysiphaceae	Podosphaera	Podosphaera_aphanis	non-ectomycorrhizal	Pathotroph	Plant Pathogen	terrestrial	leaves, flowers, fruits	Rosaceae		Tedersoo et al 2014, Cannon and Kirk 2007, https://bladmineerders.nl/podosphaera-aphanis/	Causes powdery mildew
KC965189	Fungi	Rozellomycota	unidentified	unidentified	unidentified	unidentified	uncultured_fungus	non-ectomycorrhizal	Undefined Pathotroph	Undefined Pathotroph - Algae Parasite	mostly water	mostly water, soil			Grossart et al 2016, Wurzbacher et al 2016, Jones et al 2011	Possibly algal parasites, hyperparasites of fungi on phytoplancton, saprotrophic on pollen
FJ197199	Fungi	Rozellomycota	unidentified	unidentified	unidentified	unidentified	Rozellomycota_sp	non-ectomycorrhizal	Undefined Pathotroph	Undefined Pathotroph - Algae Parasite	mostly water	mostly water, soil			Grossart et al 2016, Wurzbacher et al 2016, Jones et al 2011	Possibly algal parasites, hyperparasites of fungi on phytoplancton, saprotrophic on pollen
KM493820	Fungi	unidentified	unidentified	unidentified	unidentified	unidentified	uncultured_fungus	Unknown	Unknown	Unknown	unknown	Unknown
KF617350	Fungi	Ascomycota	Leotiomycetes	Incertae_sedis	Myxotrichaceae	Oidiodendron		non-ectomycorrhizal	Saprotroph	Undefined Saprotroph	terrestrial	soil, decaying plants			Rice and Currah 2005
KM370106	Fungi	Basidiomycota	Incertae_sedis	Malasseziales	Malasseziaceae	Malassezia	Malassezia_globosa	non-ectomycorrhizal	Saprotroph-Pathotroph	Animal Pathogen-Fish Pathogen-Undefined Saprotroph	mostly water	deep-sea sediments, hydrothermal vents, stony corals, fish guts, Antarctic soils and in exoskeleton of soil nematodes			Khomich et al 2017
KF871789	Fungi	Basidiomycota	Agaricomycetes	Agaricales	Strophariaceae	Pholiota	Pholiota_highlandensis	non-ectomycorrhizal	Saprotroph	Undefined Saprotroph	terrestrial	wood			Kuo 2006, Tedersoo et al 2014
KC965426	Fungi	Rozellomycota	unidentified	unidentified	unidentified	unidentified	Rozellomycota_sp	non-ectomycorrhizal	Undefined Pathotroph	Undefined Pathotroph - Algae Parasite	mostly water	mostly water, soil			Grossart et al 2016, Wurzbacher et al 2016, Jones et al 2011	Possibly algal parasites, hyperparasites of fungi on phytoplancton, saprotrophic on pollen
GQ999388	Fungi	Basidiomycota	Tremellomycetes	Tremellales	Incertae_sedis	Dioszegia	Dioszegia_sp	non-ectomycorrhizal	Saprotroph	Undefined Saprotroph-Soil Saprotroph-Litter Saprotroph	terrestrial	soil, leaves			Takashima et al 2011, Kurtzman et al 2011
KF617929	Fungi	Basidiomycota	Microbotryomycetes	unidentified	unidentified	unidentified	Microbotryomycetes_sp	non-ectomycorrhizal	Saprotroph-Pathotroph	Plant Pathogen-Fungal Parasite-Undefined Saprotroph	both	marine environments, plants, soil			Kurtzman et al 2011, Yurkov et al 2012
KF800473	Fungi	unidentified	unidentified	unidentified	unidentified	unidentified	uncultured_fungus	Unknown	Unknown	Unknown	unknown	Unknown
UDB018191	Fungi	Basidiomycota	Agaricomycetes	Agaricales	Inocybaceae	Inocybe	Inocybe_cookei	Ectomycorrhizal	Symbiotroph	Ectomycorrhizal	terrestrial	tree roots		both	Rinaldi et al 2008, Larsson et al 2009
UDB011415	Fungi	Basidiomycota	Agaricomycetes	Agaricales	Typhulaceae	Macrotyphula	Macrotyphula_fistulosa	non-ectomycorrhizal	Saprotroph	Wood Saprotroph	terrestrial	woodland		deciduous	Keizer and Arnolds 1990, Tedersoo et al 2014
HM240834	Fungi	Basidiomycota	Tremellomycetes	Cystofilobasidiales	unidentified	unidentified	Cystofilobasidiales_sp	non-ectomycorrhizal	Saprotroph-Pathotroph	Plant Pathogen-Undefined Saprotroph	both	organic material			Cannon and Kirk 2007	Can be found in cold environment
AY040665	Fungi	Basidiomycota	Microbotryomycetes	Leucosporidiales	unidentified	unidentified	Antarctic_yeast_CBS_8941	non-ectomycorrhizal	Saprotroph	Undefined Saprotroph	mostly water	river, fresh water, ice			Aime et al 2006, Sampaio et al 2003	Antarctic environments
HQ191339	Fungi	Chytridiomycota	unidentified	unidentified	unidentified	unidentified	uncultured_Chytridiomycota	non-ectomycorrhizal	Saprotroph-Pathotroph	Animal Pathogen-Algal Parasite-Undefined Saprotroph	mostly water	water, soil			Frenken et al 2017, Wurzbacher et al 2016, Gleason et al 2008	Contains specialists and generalists infecting phytoplankton, invertebrate animals
HQ446074	Fungi	Ascomycota	Leotiomycetes	Helotiales	unidentified	unidentified	Helotiales_sp	non-ectomycorrhizal	Pathotroph-Saprotroph-Symbiotroph	Plant Pathogen-Undefined Saprotroph-Endophyte	mostly terrestrial	rotting logs, sticks			McLaughlin and Spatafora 2015, Smith et al 1986
KC588746	Fungi	unidentified	unidentified	unidentified	unidentified	unidentified	uncultured_fungus	Unknown	Unknown	Unknown	unknown	Unknown
KC869720	Fungi	unidentified	unidentified	unidentified	unidentified	unidentified	uncultured_fungus	Unknown	Unknown	Unknown	unknown	Unknown
AF050256	Fungi	Ascomycota	Eurotiomycetes	Chaetothyriales	Herpotrichiellaceae	Capronia	Capronia_pulcherrima	non-ectomycorrhizal	Saprotroph	Wood Saprotroph	terrestrial	rotten wood			Untereiner 1997
EU516795	Fungi	Ascomycota	Eurotiomycetes	Verrucariales	Verrucariaceae	Verrucaria	Verrucaria_sp	non-ectomycorrhizal	Symbiotroph	Lichenized	both	freshwater, lichens, rocks			Esslinger 2019, Nascimbene et al 2007
FR682370	Fungi	Ascomycota	Dothideomycetes	Capnodiales	unidentified	unidentified	Capnodiales_sp	non-ectomycorrhizal	Pathotroph-Saprotroph-Symbiotroph	Plant Pathogen-Undefined Saprotroph-Lichenized-Endophyte-Epiphyte	mostly terrestrial	trunks, leaves			Crous et al 2009, Cannon and Kirk 2007
EU520640	Fungi	Ascomycota	Dothideomycetes	Pleosporales	unidentified	unidentified	Pleosporales_sp	non-ectomycorrhizal	Pathotroph-Saprotroph-Symbiotroph	Plant Pathogen-Fungal Parasite-Undefined Saprotroph-Endophyte	both	plants, fungi, insects, lichens			Zhang et al 2012, Kruys et al 2006, Cannon and Kirk 2007
KJ081134	Fungi	unidentified	unidentified	unidentified	unidentified	unidentified	uncultured_fungus	Unknown	Unknown	Unknown	unknown	Unknown
FR682419	Fungi	Ascomycota	Eurotiomycetes	Chaetothyriales	unidentified	unidentified	Chaetothyriales_sp	non-ectomycorrhizal	Pathotroph-Saprotroph-Symbiotroph	Animal Pathogen-Undefined Saprotroph-Endophyte	possibly terrestrial	rocks, plants, roots			Réblová et al 2013, Bonito et al 2014
AJ936935	Fungi	Rozellomycota	unidentified	unidentified	unidentified	unidentified	uncultured_fungus	non-ectomycorrhizal	Undefined Pathotroph	Undefined Pathotroph - Algae Parasite	mostly water	mostly water, soil			Grossart et al 2016, Wurzbacher et al 2016, Jones et al 2011	Possibly algal parasites, hyperparasites of fungi on phytoplancton, saprotrophic on pollen
FJ626929	Fungi	Rozellomycota	unidentified	unidentified	unidentified	unidentified	Rozellomycota_sp	non-ectomycorrhizal	Undefined Pathotroph	Undefined Pathotroph - Algae Parasite	mostly water	mostly water, soil			Grossart et al 2016, Wurzbacher et al 2016, Jones et al 2011	Possibly algal parasites, hyperparasites of fungi on phytoplancton, saprotrophic on pollen
UDB016342	Fungi	Basidiomycota	Agaricomycetes	Agaricales	Physalacriaceae	Cylindrobasidium	Cylindrobasidium_evolvens	non-ectomycorrhizal	Saprotroph	Undefined Saprotroph	terrestrial	wood			Boddy et al 2008, http://www.mycokosmos.com/aweb/td002/td_00697.htm
KF297001	Fungi	unidentified	unidentified	unidentified	unidentified	unidentified	uncultured_fungus	Unknown	Unknown	Unknown	unknown	Unknown
AY969470	Fungi	Basidiobolomycota	unidentified	unidentified	unidentified	unidentified	uncultured_fungus	Unknown	Unknown	Unknown	unknown	Unknown
JX489840	Fungi	Rozellomycota	unidentified	unidentified	unidentified	unidentified	uncultured_soil_fungus	non-ectomycorrhizal	Undefined Pathotroph	Undefined Pathotroph - Algae Parasite	mostly water	mostly water, soil			Grossart et al 2016, Wurzbacher et al 2016, Jones et al 2011	Possibly algal parasites, hyperparasites of fungi on phytoplancton, saprotrophic on pollen
JQ629960	Fungi	Ascomycota	Sordariomycetes	Incertae_sedis	Plectosphaerellaceae	Gibellulopsis	Gibellulopsis_nigrescens	non-ectomycorrhizal	Pathotroph	Plant Pathogen	terrestrial	soil, plant roots, stems			Hirooka et al 2014, Tedersoo et al 2014
JX898596	Fungi	Chytridiomycota	Monoblepharidomycetes	Monoblepharidales	unidentified	Hyaloraphidium	uncultured_Hyaloraphidium	non-ectomycorrhizal	Saprotroph	Undefined Saprotroph	water	water			Cannon and Kirk 2007, Gleason et al 2008	Was considered as green alga for a long time
EF505549	Fungi	Ascomycota	Dothideomycetes	Pleosporales	Phaeosphaeriaceae	unidentified	Phaeosphaeriaceae_sp	non-ectomycorrhizal	Pathotroph-Saprotroph-Symbiotroph	Plant Pathogen-Undefined Saptrotroph-Litter Saprotroph-Endophytes	terrestrial	plants	Poaceae		Jayasiri et al 2015
JQ666439	Fungi	Ascomycota	unidentified	unidentified	unidentified	unidentified	Ascomycota_sp	Unknown	Unknown	Lichenized	unknown	Unknown
JN032483	Fungi	Ascomycota	Archaeorhizomycetes	Archaeorhizomycetales	unidentified	unidentified	Archaeorhizomycetales_sp	non-ectomycorrhizal	Saprotroph	Undefined Saprotroph	terrestrial	soil, roots		conifers	Rosling et al 2011
KF297047	Fungi	unidentified	unidentified	unidentified	unidentified	unidentified	uncultured_fungus	Unknown	Unknown	Unknown	unknown	Unknown
UDB015639	Fungi	Basidiomycota	Agaricomycetes	Agaricales	Strophariaceae	Gymnopilus	Gymnopilus_penetrans	non-ectomycorrhizal	Saprotroph	Wood Saprotroph	terrestrial	stumps, logs		conifers	Kuo 2007, Tedersoo et al 2014, https://www.first-nature.com/fungi/gymnopilus-penetrans.php	Common name is Common Rustgill
JQ808008	Fungi	Ascomycota	Saccharomycetes	Saccharomycetales	Saccharomycetaceae	Kazachstania	Kazachstania_exigua	non-ectomycorrhizal	Saprotroph	Undefined Saprotroph	terrestrial	soil, fruits			Kurtzman et al 2011, Pitt and Hocking 2009
KF617781	Fungi	unidentified	unidentified	unidentified	unidentified	unidentified	uncultured_fungus	Unknown	Unknown	Unknown	unknown	Unknown
JF692735	Fungi	Basidiomycota	Agaricomycetes	Agaricales	Strophariaceae	Hypholoma	Hypholoma_sublateritium	non-ectomycorrhizal	Saprotroph	Wood Saprotroph	terrestrial	stumps, logs			Kuo 2014, Tedersoo et al 2014
KJ482541	Fungi	Ascomycota	Sordariomycetes	Hypocreales	Hypocreaceae	Trichoderma	Trichoderma_viride	non-ectomycorrhizal	Pathotroph-Saprotroph-Symbiotroph	Plant Pathogen-Fungal Parasite-Wood Saprotroph-Endophyte-Epiphyt	mostly terrestrial	soil			Seehann et al 1975, Romeralo et al 2015, Harman and Kubicek 2002	A facultative mycoparasite; causes of soft-rot
UDB016373	Fungi	Basidiomycota	Agaricomycetes	Polyporales	Meripilaceae	Physisporinus	Physisporinus_sanguinolentus	non-ectomycorrhizal	Saprotroph	Wood Saprotroph	terrestrial	dead wood			Gilbertson and Ryvarden 1987, Jankovsky et al 2002
JX974768	Fungi	Basidiomycota	Agaricomycetes	Agaricales	unidentified	unidentified	Agaricales_sp	Unknown	Pathotroph-Saprotroph-Symbiotroph	Plant Pathogen-Undefined Saprotroph-Ectomycorrhizal	both	terrestrial, water, cold climate			Cannon and Kirk 2007
AB986414	Fungi	Ascomycota	Eurotiomycetes	Chaetothyriales	Herpotrichiellaceae	Cladophialophora	Cladophialophora_sp_KO_groupC_2014	non-ectomycorrhizal	Saprotroph	Undefined Saprotroph-Soil Saprotroph	terrestrial	soil			James et al 2006, Cannon and Kirk 2007
JF300382	Fungi	Rozellomycota	unidentified	unidentified	unidentified	unidentified	Rozellomycota_sp	non-ectomycorrhizal	Undefined Pathotroph	Undefined Pathotroph - Algae Parasite	mostly water	mostly water, soil			Grossart et al 2016, Wurzbacher et al 2016, Jones et al 2011	Possibly algal parasites, hyperparasites of fungi on phytoplancton, saprotrophic on pollen
KF468194	Fungi	Ascomycota	Saccharomycetes	Saccharomycetales	Saccharomycetaceae	Lachancea	Lachancea_thermotolerans	non-ectomycorrhizal	Saprotroph	Undefined Saprotroph	terrestrial	soil, plants, insects			Hranilovic et al 2017, Kurtzman et al 2011
KF800103	Fungi	unidentified	unidentified	unidentified	unidentified	unidentified	uncultured_fungus	Unknown	Unknown	Unknown	unknown	Unknown
GQ503036	Fungi	Basidiomycota	Agaricomycetes	Boletales	Tapinellaceae	Tapinella	Tapinella_panuoides	non-ectomycorrhizal	Saprotroph	Wood Saprotroph	terrestrial	woodland		conifers	Grgurinovic and Simpson 2001, Kuo 2015, https://www.first-nature.com/fungi/tapinella-panuoides.php
AB476473	Fungi	Basidiomycota	Agaricomycetes	Cantharellales	unidentified	unidentified	Cantharellales_sp	non-ectomycorrhizal	Saprotroph-Pathotroph	Plant Pathogen-Wood Saprotroph	terrestrial	wood			Cannon and Kirk 2007, Gónzalez et al 2016
AB586986	Fungi	Ascomycota	Sordariomycetes	Xylariales	Incertae_sedis	Monographella	Monographella_nivalis	non-ectomycorrhizal	Pathotroph	Plant Pathogen	terrestrial	leaves, roots	Poaceae		Cannon and Kirk 2007, Tedersoo et al 2014, cabi.org/isc/datasheet/33977	Causing foot root of cereals
KC965210	Fungi	unidentified	unidentified	unidentified	unidentified	unidentified	uncultured_fungus	Unknown	Unknown	Unknown	unknown	Unknown
EU516679	Fungi	Rozellomycota	unidentified	unidentified	unidentified	unidentified	uncultured_fungus	non-ectomycorrhizal	Undefined Pathotroph	Undefined Pathotroph - Algae Parasite	mostly water	mostly water, soil			Grossart et al 2016, Wurzbacher et al 2016, Jones et al 2011	Possibly algal parasites, hyperparasites of fungi on phytoplancton, saprotrophic on pollen
KF800340	Fungi	unidentified	unidentified	unidentified	unidentified	unidentified	uncultured_fungus	non-ectomycorrhizal	Unknown	Unknown	unknown	Unknown
JN943903	Fungi	Basidiomycota	Agaricomycetes	Atheliales	Atheliaceae	Amphinema	Amphinema_sp_1_UK_2011	Ectomycorrhizal	Symbiotroph	Ectomycorrhizal	terrestrial	roots of conifers	Pinus	conifers	Rinaldi et al 2008, Lazarevic and Menkis 2018
UDB023655	Fungi	Basidiomycota	Agaricomycetes	Polyporales	Polyporaceae	Trametes	Trametes_ochracea	non-ectomycorrhizal	Saprotroph	Wood Saprotroph	terrestrial	dead wood		deciduous	Gilbertson and Ryvarden 1987, https://www.first-nature.com/fungi/trametes-ochracea.php
KM357592	Fungi	Ascomycota	Eurotiomycetes	Eurotiales	Trichocomaceae	Aspergillus	Aspergillus_sp_BAB_4279	non-ectomycorrhizal	Saprotroph-Pathotroph	Plant Pathogen-Animal Pathogen-Undefined Saprotroph	both	soil, plants, mammals, freshwater, seawater			Wilson et al 2002, Paulussen et al 2017	Causes aspergillosis in mamals and birds (other animals)
KF296943	Fungi	Chytridiomycota	unidentified	unidentified	unidentified	unidentified	uncultured_fungus	non-ectomycorrhizal	Saprotroph-Pathotroph	Animal Pathogen-Algal Parasite-Undefined Saprotroph	mostly water	water, soil			Frenken et al 2017, Wurzbacher et al 2016, Gleason et al 2008	Contains specialists and generalists infecting phytoplankton, invertebrate animals
EF442002	Fungi	Ascomycota	Incertae_sedis	Incertae_sedis	unidentified	unidentified	unidentified	non-ectomycorrhizal	Unknown	Unknown	unknown	Unknown
EU826922	Fungi	unidentified	unidentified	unidentified	unidentified	unidentified	uncultured_soil_fungus	Unknown	Unknown	Unknown	unknown	Unknown
FR717228	Fungi	Basidiomycota	Agaricomycetes	Russulales	Peniophoraceae	Peniophora	Peniophora_sp_ZK61b/08	non-ectomycorrhizal	Saprotroph	Undefined Saprotroph-Wood Saprotroph	terrestrial	fallen brances	Picea, Fagus, Betula	both	Tedersoo et al 2014, Lambevska et al 2014
AB747655	Fungi	Ascomycota	Saccharomycetes	Saccharomycetales	Lipomycetaceae	Lipomyces	Lipomyces_lipofer	non-ectomycorrhizal	Saprotroph	Undefined Saprotroph-Soil Saprotroph	terrestrial	soil			Kurtzman et al 2011, Rosa and Péter 2006
KF313131	Fungi	Zygomycota	Incertae_sedis	Mucorales	Umbelopsidaceae	Umbelopsis	Umbelopsis_sp_YJM_2013	non-ectomycorrhizal	Saprotroph	Undefined Saprotroph	terrestrial	soil, organic debris			Richardson 2009, Cannon and Kirk 2007, Tedersoo et al 2014
JX974768	Fungi	Basidiomycota	Agaricomycetes	Agaricales	unidentified	unidentified	Agaricales_sp	Unknown	Pathotroph-Saprotroph-Symbiotroph	Plant Pathogen-Undefined Saprotroph-Ectomycorrhizal	both	terrestrial, water, cold climate			Cannon and Kirk 2007
GQ253465	Fungi	Basidiomycota	Agaricomycetes	Hymenochaetales	Hymenochaetaceae	Phellinus	Phellinus_igniarius	non-ectomycorrhizal	Pathotroph	Plant Pathogen	terrestrial	wood	Salix	deciduous	Gilbertson and Ryvarden 1987, https://www.first-nature.com/fungi/phellinus-igniarius.php	White rot
JQ990194	Fungi	unidentified	unidentified	unidentified	unidentified	unidentified	uncultured_fungus	Unknown	Unknown	Unknown	unknown	Unknown
KC965150	Fungi	unidentified	unidentified	unidentified	unidentified	unidentified	uncultured_fungus	Unknown	Unknown	Unknown	unknown	Unknown
JX489840	Fungi	Rozellomycota	unidentified	unidentified	unidentified	unidentified	uncultured_soil_fungus	non-ectomycorrhizal	Undefined Pathotroph	Undefined Pathotroph - Algae Parasite	mostly water	mostly water, soil			Grossart et al 2016, Wurzbacher et al 2016, Jones et al 2011	Possibly algal parasites, hyperparasites of fungi on phytoplancton, saprotrophic on pollen
JQ313082	Fungi	unidentified	unidentified	unidentified	unidentified	unidentified	uncultured_fungus	Unknown	Unknown	Unknown	unknown	Unknown
JX489840	Fungi	Rozellomycota	unidentified	unidentified	unidentified	unidentified	uncultured_soil_fungus	non-ectomycorrhizal	Undefined Pathotroph	Undefined Pathotroph - Algae Parasite	mostly water	mostly water, soil			Grossart et al 2016, Wurzbacher et al 2016, Jones et al 2011	Possibly algal parasites, hyperparasites of fungi on phytoplancton, saprotrophic on pollen
JN689955	Fungi	Ascomycota	Sordariomycetes	Xylariales	Diatrypaceae	Diatrypella	Diatrypella_favacea	non-ectomycorrhizal	Pathotroph	Plant Pathogen	terrestrial	leaves, trunk		deciduous	Vasilyeva and Stephenson 2005, Hudson 1968	Causes black zone in host tissues (Birch Blackhead)
JX489840	Fungi	Rozellomycota	unidentified	unidentified	unidentified	unidentified	uncultured_soil_fungus	non-ectomycorrhizal	Undefined Pathotroph	Undefined Pathotroph - Algae Parasite	mostly water	mostly water, soil			Grossart et al 2016, Wurzbacher et al 2016, Jones et al 2011	Possibly algal parasites, hyperparasites of fungi on phytoplancton, saprotrophic on pollen
HQ432980	Fungi	Ascomycota	Dothideomycetes	unidentified	unidentified	unidentified	Dothideomycetes_sp	non-ectomycorrhizal	Pathotroph-Saprotroph-Symbiotroph	Plant Pathogen-Animal Pathogen-Fungal Parasite-Soil Saprotroph-Lichen Symbiont	both	plants, fungi, animal, lichens			Schoch et al 2007, Hyde et al 2013	Pathogenic, endophytic, or epiphytic on plants, saprotrophic in soil, parasitic on fungi and animals, or symbiotic with algae to form lichens;
EU516745	Fungi	Rozellomycota	unidentified	unidentified	unidentified	unidentified	Rozellomycota_sp	non-ectomycorrhizal	Undefined Pathotroph	Undefined Pathotroph - Algae Parasite	mostly water	mostly water, soil			Grossart et al 2016, Wurzbacher et al 2016, Jones et al 2011	Possibly algal parasites, hyperparasites of fungi on phytoplancton, saprotrophic on pollen
EF635683	Fungi	Ascomycota	Dothideomycetes	Pleosporales	unidentified	unidentified	Pleosporales_sp	non-ectomycorrhizal	Pathotroph-Saprotroph-Symbiotroph	Plant Pathogen-Fungal Parasite-Undefined Saprotroph-Endophyte	both	plants, fungi, insects, lichens			Zhang et al 2012, Kruys et al 2006, Cannon and Kirk 2007
AB520265	Fungi	unidentified	unidentified	unidentified	unidentified	unidentified	uncultured_fungus	non-ectomycorrhizal	Unknown	Unknown	unknown	Unknown
GU055674	Fungi	Ascomycota	Sordariomycetes	Sordariales	Lasiosphaeriaceae	Podospora	Podospora_sp	non-ectomycorrhizal	Saprotroph-Symbiotroph	Litter Saprotroph-Dung Saprotroph-Undefined Saprotroph-Endophyte	terrestrial	dung, litter			Melo et al 2015, Bell 1983, Purahong et al 2016
KC535131	Fungi	Ascomycota	Dothideomycetes	Capnodiales	unidentified	Penidiella	uncultured_Penidiella	non-ectomycorrhizal	Pathotroph	Plant Pathogen	terrestrial	plants			Tedersoo et al 2014
JQ676849	Fungi	Basidiomycota	Agaricomycetes	Cantharellales	Ceratobasidiaceae	Thanatephorus	Thanatephorus_cucumeris	non-ectomycorrhizal	Pathotroph	Plant Pathogen	terrestrial	leaves	Poaceae		Tedersoo et al 2014, https://www.cabi.org/isc/datasheet/47203	Causes leaf blight
JN836635	Fungi	unidentified	unidentified	unidentified	unidentified	unidentified	uncultured_fungus	Unknown	Unknown	Unknown	unknown	Unknown
JF449653	Fungi	Basidiomycota	Agaricomycetes	Cantharellales	Ceratobasidiaceae	unidentified	uncultured_Ceratobasidiaceae	non-ectomycorrhizal	Saprotroph-Pathotroph	Plant Pathogen-Wood Saprotroph	terrestrial	wood			Cannon and Kirk 2007, Gónzalez et al 2016
AB476541	Fungi	Ascomycota	Eurotiomycetes	Chaetothyriales	unidentified	unidentified	Chaetothyriales_sp	non-ectomycorrhizal	Pathotroph-Saprotroph-Symbiotroph	Animal Pathogen-Undefined Saprotroph-Endophyte	possibly terrestrial	rocks, plants, roots			Réblová et al 2013, Bonito et al 2014
UDB016629	Fungi	Basidiomycota	Agaricomycetes	Corticiales	Corticiaceae	Cytidia	Cytidia_salicina	non-ectomycorrhizal	Saprotroph	Undefined Saprotroph-Wood Saprotroph	terrestrial	wood			Cannon and Kirk 2007, Tedersoo et al 2014
FN391362	Fungi	Chytridiomycota	Chytridiomycetes	Rhizophydiales	unidentified	unidentified	unidentified	non-ectomycorrhizal	Pathotroph	Animal Pathogen-Algae Parasite	water	water, sediments			Wurzbacher et al 2016, Gleason et al 2008	Group of well described phytoplankton parasites
HQ191313	Fungi	Chytridiomycota	Chytridiomycetes	Chytridiales	unidentified	unidentified	Chytridiomycetes_sp	non-ectomycorrhizal	Saprotroph	Undefined Saprotroph	water	water			Gleason et al 2008, Frenken et al 2017	Some are also faculatative or obligate parasites on green algae
KC869728	Fungi	Rozellomycota	unidentified	unidentified	unidentified	unidentified	Rozellomycota_sp	non-ectomycorrhizal	Undefined Pathotroph	Undefined Pathotroph - Algae Parasite	mostly water	mostly water, soil			Grossart et al 2016, Wurzbacher et al 2016, Jones et al 2011	Possibly algal parasites, hyperparasites of fungi on phytoplancton, saprotrophic on pollen
LN714523	Fungi	Basidiomycota	Agaricomycetes	Atheliales	Atheliaceae	Athelia	Athelia_bombacina	non-ectomycorrhizal	Saprotroph	Litter Saprotroph	terrestrial	leaf litter			Cannon and Kirk 2007, Young and Andrews 1990
KC966009	Fungi	Ascomycota	Eurotiomycetes	Chaetothyriales	unidentified	unidentified	uncultured_fungus	non-ectomycorrhizal	Pathotroph-Saprotroph-Symbiotroph	Animal Pathogen-Undefined Saprotroph-Endophyte	possibly terrestrial	rocks, plants, roots			Réblová et al 2013, Bonito et al 2014
FN610946	Fungi	Basidiomycota	Agaricomycetes	Cantharellales	unidentified	unidentified	Cantharellales_sp	Unknown	Pathotroph-Saprotroph-Symbiotroph	Plant Pathogen-Undefined Saprotroph-Ectomycorrhizal	terrestrial	wood			Cannon and Kirk 2007, Gónzalez et al 2016
NR_073284	Fungi	Basidiomycota	Microbotryomycetes	Sporidiobolales	Incertae_sedis	Rhodotorula	Rhodotorula_sp	non-ectomycorrhizal	Saprotroph	Undefined Saprotroph-Litter Saprotroph	both	leaves, soil, water			Khomich et al 2017, Shivas and Rodrigues 1983, Yurkov et al 2012, Brandão et al 2017
HM488481	Fungi	Ascomycota	Leotiomycetes	Incertae_sedis	Myxotrichaceae	Oidiodendron	Oidiodendron_sp	non-ectomycorrhizal	Saprotroph	Undefined Saprotroph	terrestrial	soil, decaying plants			Rice and Currah 2005
AF444479	Fungi	Basidiomycota	Tremellomycetes	Tremellales	Incertae_sedis	Kockovaella	Kockovaella_sp	non-ectomycorrhizal	Saprotroph	Litter Saprotroph	terrestrial	leaves			Kurtzman et al 2011
KF617348	Fungi	unidentified	unidentified	unidentified	unidentified	unidentified	uncultured_fungus	Unknown	Unknown	Unknown	unknown	Unknown
KJ081158	Fungi	Basidiomycota	Microbotryomycetes	Leucosporidiales	unidentified	Leucosporidiella	uncultured_Leucosporidiella	non-ectomycorrhizal	Saprotroph	Undefined Saprotroph	mostly water	river, fresh water, frozen soil			Aime et al 2006, Sampaio et al 2003	Antarctic environments
JQ759232	Fungi	Ascomycota	Pezizomycetes	unidentified	unidentified	unidentified	Pezizomycetes_sp_genotype_101	Unknown	Pathotroph-Saprotroph-Symbiotroph	Plant Pathogen-Undefined Saprotroph-Ectomycorrhizal	terrestrial	soil, wood, leaves, dung			Tedersoo et al 2013, Hansen and Pfister 2006, Hansen et al 2013
JN032527	Fungi	Basidiomycota	Tremellomycetes	Tremellales	Incertae_sedis	Cryptococcus	Cryptococcus_sp	non-ectomycorrhizal	Pathotroph-Saprotroph-Symbiotroph	Animal Pathogen-Undefined Saprotroph-Endophyte-Epiphyte	both	water, terrestrial			Kurtzman et al 2011, Cannon and Kirk 2007	Can be found in cold environment
JX489840	Fungi	Rozellomycota	unidentified	unidentified	unidentified	unidentified	uncultured_soil_fungus	non-ectomycorrhizal	Undefined Pathotroph	Undefined Pathotroph - Algae Parasite	mostly water	mostly water, soil			Grossart et al 2016, Wurzbacher et al 2016, Jones et al 2011	Possibly algal parasites, hyperparasites of fungi on phytoplancton, saprotrophic on pollen
KC588796	Fungi	unidentified	unidentified	unidentified	unidentified	unidentified	uncultured_fungus	Unknown	Unknown	Unknown	unknown	Unknown
UDB011575	Fungi	Basidiomycota	Agaricomycetes	Agaricales	Tricholomataceae	Tricholoma	Tricholoma_cingulatum	Ectomycorrhizal	Symbiotroph	Ectomycorrhizal	terrestrial	tree roots	Salix	deciduous	Rinaldi et al 2008, https://www.first-nature.com/fungi/tricholoma-cingulatum.php
JX188222	Fungi	Basidiomycota	Microbotryomycetes	Sporidiobolales	Incertae_sedis	Rhodotorula	Rhodotorula_colostri	non-ectomycorrhizal	Saprotroph	Undefined Saprotroph-Litter Saprotroph	both	leaves, soil, water			Khomich et al 2017, Shivas and Rodrigues 1983, Yurkov et al 2012, Brandão et al 2017
AY081045	Fungi	Basidiomycota	Exobasidiomycetes	Entylomatales	Entylomataceae	Entyloma	Entyloma_microsporum	non-ectomycorrhizal	Pathotroph	Plant Pathogen	terrestrial	leaves	Ranunculus		Tedersoo et al 2014, Cannon and Kirk 2007, http://bladmineerders.nl//entyloma-microsporum/	Causes leaf spots
JX436286	Fungi	unidentified	unidentified	unidentified	unidentified	unidentified	uncultured_fungus	Unknown	Unknown	Unknown	unknown	Unknown
KF800358	Fungi	unidentified	unidentified	unidentified	unidentified	unidentified	uncultured_fungus	Unknown	Unknown	Unknown	unknown	Unknown
KC869738	Fungi	unidentified	unidentified	unidentified	unidentified	unidentified	uncultured_fungus	Unknown	Unknown	Unknown	unknown	Unknown
KP216919	Fungi	Ascomycota	Sordariomycetes	Hypocreales	Hypocreaceae	Acrostalagmus	Acrostalagmus_luteoalbus	non-ectomycorrhizal	Pathotroph-Saprotroph-Symbiotroph	Fungal Parasite-Undefined Saprotroph-Litter Saprotroph-Endophyte	mostly terrestrial	soil, sediment, litter, plants	Malvaceae		Costa et al 2012, Grum-Grzhimaylo et al 2016, Mohammadi and Amini 2015
HQ191293	Fungi	Chytridiomycota	unidentified	unidentified	unidentified	unidentified	uncultured_Chytridiomycota	non-ectomycorrhizal	Saprotroph-Pathotroph	Animal Pathogen-Algal Parasite-Undefined Saprotroph	mostly water	water, soil			Frenken et al 2017, Wurzbacher et al 2016, Gleason et al 2008	Contains specialists and generalists infecting phytoplankton, invertebrate animals
KJ734967	Fungi	unidentified	unidentified	unidentified	unidentified	unidentified	uncultured_fungus	Unknown	Unknown	Unknown	unknown	Unknown
FJ553234	Fungi	Zygomycota	Incertae_sedis	Mucorales	Umbelopsidaceae	Umbelopsis	Umbelopsis_sp	non-ectomycorrhizal	Saprotroph	Undefined Saprotroph	terrestrial	soil, organic debris			Richardson 2009, Cannon and Kirk 2007, Tedersoo et al 2014
UDB018372	Fungi	Basidiomycota	Agaricomycetes	Thelephorales	Thelephoraceae	Tomentellopsis	Tomentellopsis_sp	Ectomycorrhizal	Symbiotroph	Ectomycorrhizal	terrestrial	roots of trees		both	Rinaldi et al 2008, Kõljalg et al 2002
HM240125	Fungi	Chytridiomycota	Chytridiomycetes	Rhizophydiales	unidentified	unidentified	Chytridiomycota_sp	non-ectomycorrhizal	Pathotroph	Animal Pathogen-Algae Parasite	water	water, sediments			Wurzbacher et al 2016, Gleason et al 2008	Group of well described phytoplankton parasites
EF619656	Fungi	Rozellomycota	unidentified	unidentified	unidentified	unidentified	uncultured_Chytridiomycota	non-ectomycorrhizal	Undefined Pathotroph	Undefined Pathotroph - Algae Parasite	mostly water	mostly water, soil			Grossart et al 2016, Wurzbacher et al 2016, Jones et al 2011	Possibly algal parasites, hyperparasites of fungi on phytoplancton, saprotrophic on pollen
KF800528	Fungi	unidentified	unidentified	unidentified	unidentified	unidentified	uncultured_fungus	non-ectomycorrhizal	Unknown	Unknown	unknown	Unknown
KJ769282	Fungi	Basidiomycota	Agaricomycetes	Atheliales	Atheliaceae	Piloderma	uncultured_Piloderma	Ectomycorrhizal	Symbiotroph	Ectomycorrhizal	terrestrial	roots of trees		both	Rinaldi et al 2008, Hagerberg et al 2005
JQ689426	Fungi	Basidiomycota	unidentified	unidentified	unidentified	unidentified	uncultured_Basidiomycota	Unknown	Unknown	Unknown	unknown	Unknown
EU516679	Fungi	Rozellomycota	unidentified	unidentified	unidentified	unidentified	uncultured_fungus	non-ectomycorrhizal	Undefined Pathotroph	Undefined Pathotroph - Algae Parasite	mostly water	mostly water, soil			Grossart et al 2016, Wurzbacher et al 2016, Jones et al 2011	Possibly algal parasites, hyperparasites of fungi on phytoplancton, saprotrophic on pollen
AF050274	Fungi	Ascomycota	Eurotiomycetes	Chaetothyriales	Herpotrichiellaceae	Exophiala	Exophiala_salmonis	non-ectomycorrhizal	Pathotroph	Animal Pathogen-Fish Pathogen	water	fish	Atlantic salmon, Onchorhynchus clarki		Khomich et al 2017, Langvad and Engjom 2016
EF635683	Fungi	Ascomycota	Dothideomycetes	Pleosporales	unidentified	unidentified	Pleosporales_sp	non-ectomycorrhizal	Pathotroph-Saprotroph-Symbiotroph	Plant Pathogen-Fungal Parasite-Undefined Saprotroph-Endophyte	both	plants, fungi, insects, lichens			Zhang et al 2012, Kruys et al 2006, Cannon and Kirk 2007
KC588691	Fungi	unidentified	unidentified	unidentified	unidentified	unidentified	uncultured_fungus	Unknown	Unknown	Unknown	unknown	Unknown
KF297001	Fungi	unidentified	unidentified	unidentified	unidentified	unidentified	uncultured_fungus	Unknown	Unknown	Unknown	unknown	Unknown
KJ734967	Fungi	unidentified	unidentified	unidentified	unidentified	unidentified	uncultured_fungus	Unknown	Unknown	Unknown	unknown	Unknown
KC965490	Fungi	Rozellomycota	unidentified	unidentified	unidentified	unidentified	uncultured_fungus	non-ectomycorrhizal	Undefined Pathotroph	Undefined Pathotroph - Algae Parasite	mostly water	mostly water, soil			Grossart et al 2016, Wurzbacher et al 2016, Jones et al 2011	Possibly algal parasites, hyperparasites of fungi on phytoplancton, saprotrophic on pollen
GU566269	Fungi	Ascomycota	Dothideomycetes	Pleosporales	Pleosporaceae	Pithomyces	Pithomyces_chartarum	non-ectomycorrhizal	Pathotroph	Plant Pathogen	terrestrial	soil, plants			Tedersoo et al 2014, Tóth et al 2007, Verma et al 2007
FN298657	Fungi	Basidiomycota	Tremellomycetes	Tremellales	Incertae_sedis	Cryptococcus	Cryptococcus_wieringae	non-ectomycorrhizal	Saprotroph	Undefined Saprotroph	both	sediments from glaciers, meltwater, wood			Kurtzman et al 2011, Buzzini et al 2012	Can be found in cold environment
JX998746	Fungi	Ascomycota	unidentified	unidentified	unidentified	unidentified	uncultured_Ascomycota	Unknown	Unknown	Unknown	unknown	Unknown
NR_073309	Fungi	Basidiomycota	Microbotryomycetes	Leucosporidiales	Leucosporidiaceae	Mastigobasidium	Mastigobasidium_intermedium	non-ectomycorrhizal	Saprotroph	Undefined Saprotroph-Litter Saprotroph	both	dead leaves, sediment, river, fresh water			Aime et al 2006, Kurtzman et al 2011
JF300387	Fungi	Rozellomycota	unidentified	unidentified	unidentified	unidentified	unidentified	non-ectomycorrhizal	Undefined Pathotroph	Undefined Pathotroph - Algae Parasite	mostly water	mostly water, soil			Grossart et al 2016, Wurzbacher et al 2016, Jones et al 2011	Possibly algal parasites, hyperparasites of fungi on phytoplancton, saprotrophic on pollen
GQ479897	Fungi	Basidiomycota	Pucciniomycetes	Pucciniales	Melampsoraceae	Melampsora	Melampsora_populnea	non-ectomycorrhizal	Pathotroph	Plant Pathogen	terrestrial	leaves	Pinus, Larix, Populus	both	Tedersoo et al 2014, http://bladmineerders.nl/melampsora-populnea/	Causes rust
KF296764	Fungi	unidentified	unidentified	unidentified	unidentified	unidentified	uncultured_fungus	Unknown	Unknown	Unknown	unknown	Unknown
DQ112607	Fungi	Basidiomycota	Agaricomycetes	Agaricales	Agaricaceae	Lycoperdon	Lycoperdon_utriforme	non-ectomycorrhizal	Saprotroph	Undefined Saprotroph	terrestrial	grasslands, open woodlands			Khomich et al 2017, http://www.mykoweb.com/CAF/species/Lycoperdon_utriforme.html
UDB011772	Fungi	Basidiomycota	Agaricomycetes	Agaricales	Physalacriaceae	Strobilurus	Strobilurus_esculentus	non-ectomycorrhizal	Saprotroph	Undefined Saprotroph	terrestrial	wood	Picea	conifers	Baroni 2017, Tedersoo et al 2014, https://species.nbnatlas.org/species/NHMSYS0001499173	Can be found in wet areas after snow melts
KF359648	Fungi	unidentified	unidentified	unidentified	unidentified	unidentified	fungal_sp_10_GM_18_11	Unknown	Unknown	Unknown	unknown	Unknown
HQ191309	Fungi	Chytridiomycota	unidentified	unidentified	unidentified	unidentified	uncultured_Chytridiomycota	non-ectomycorrhizal	Saprotroph-Pathotroph	Animal Pathogen-Algal Parasite-Undefined Saprotroph	mostly water	water, soil			Frenken et al 2017, Wurzbacher et al 2016, Gleason et al 2008	Contains specialists and generalists infecting phytoplankton, invertebrate animals
KM493820	Fungi	unidentified	unidentified	unidentified	unidentified	unidentified	uncultured_fungus	Unknown	Unknown	Unknown	unknown	Unknown
JQ666642	Fungi	unidentified	unidentified	unidentified	unidentified	unidentified	uncultured_soil_fungus	Unknown	Unknown	Unknown	unknown	Unknown
UDB016324	Fungi	Basidiomycota	Agaricomycetes	Hymenochaetales	Schizoporaceae	Xylodon	Xylodon_sambuci	non-ectomycorrhizal	Saprotroph	Undefined Saprotroph-Wood Saprotroph	terrestrial	dead wood
KC869704	Fungi	Rozellomycota	unidentified	unidentified	unidentified	unidentified	uncultured_fungus	non-ectomycorrhizal	Undefined Pathotroph	Undefined Pathotroph - Algae Parasite	mostly water	mostly water, soil			Grossart et al 2016, Wurzbacher et al 2016, Jones et al 2011	Possibly algal parasites, hyperparasites of fungi on phytoplancton, saprotrophic on pollen
EU516826	Fungi	Rozellomycota	unidentified	unidentified	unidentified	unidentified	Rozellomycota_sp	non-ectomycorrhizal	Undefined Pathotroph	Undefined Pathotroph - Algae Parasite	mostly water	mostly water, soil			Grossart et al 2016, Wurzbacher et al 2016, Jones et al 2011	Possibly algal parasites, hyperparasites of fungi on phytoplancton, saprotrophic on pollen
HQ191339	Fungi	Chytridiomycota	unidentified	unidentified	unidentified	unidentified	uncultured_Chytridiomycota	non-ectomycorrhizal	Saprotroph-Pathotroph	Animal Pathogen-Algal Parasite-Undefined Saprotroph	mostly water	water, soil			Frenken et al 2017, Wurzbacher et al 2016, Gleason et al 2008	Contains specialists and generalists infecting phytoplankton, invertebrate animals
KF031555	Fungi	Basidiomycota	Pucciniomycetes	Pucciniales	Pucciniastraceae	Melampsoridium	Melampsoridium_betulinum	non-ectomycorrhizal	Pathotroph	Plant Pathogen	terrestrial	leaves	Larix, Alnus, Betula		Tedersoo et al 2014, http://bladmineerders.nl/melampsoridium-betulinum/	Causes rust
JX984754	Fungi	Ascomycota	Dothideomycetes	unidentified	unidentified	unidentified	Dothideomycetes_sp	non-ectomycorrhizal	Pathotroph-Saprotroph-Symbiotroph	Plant Pathogen-Animal Pathogen-Fungal Parasite-Soil Saprotroph-Lichen Symbiont	both	plants, fungi, animal, lichens			Schoch et al 2007, Hyde et al 2013
JQ666526	Fungi	Zygomycota	Incertae_sedis	Mortierellales	Mortierellaceae	unidentified	unidentified	non-ectomycorrhizal	Saprotroph	Undefined Saprotroph	terrestrial	soil, mosses, plants			Cannon and Kirk 2007, Tedersoo et al 2014, Nagy et al 2011, Tosi et al 2001
HM240178	Fungi	Basidiomycota	unidentified	unidentified	unidentified	unidentified	uncultured_Basidiomycota	Unknown	Unknown	Unknown	unknown	Unknown
GU586838	Fungi	Ascomycota	Sordariomycetes	Hypocreales	Incertae_sedis	Sarocladium	Sarocladium_strictum	non-ectomycorrhizal	Saprotroph-Pathotroph	Plant Pathogen-Undefined Saprotroph	terrestrial	soil, plant debris			Tedersoo et al 2014, https://www.plantwise.org/knowledgebank/datasheet/2983	Causes acremonium wilt, desiccation of leaves and wilting
KF297066	Fungi	Rozellomycota	unidentified	unidentified	unidentified	unidentified	uncultured_fungus	non-ectomycorrhizal	Undefined Pathotroph	Undefined Pathotroph - Algae Parasite	mostly water	mostly water, soil			Grossart et al 2016, Wurzbacher et al 2016, Jones et al 2011	Possibly algal parasites, hyperparasites of fungi on phytoplancton, saprotrophic on pollen
FJ820723	Fungi	Ascomycota	Leotiomycetes	unidentified	unidentified	unidentified	Leotiomycetes_sp	Unknown	Pathotroph-Saprotroph-Symbiotroph	Plant Pathogen-Animal Pathogen-Undefined Saprotroph-Ectomycorrhizal-Ericoid Mycorrhizal-Endophyte	both	soil, plant,s roots, water			Cannon and Kirk 2007, McLaughlin and Spatafora 2015, Smith et al 1986
AY615881	Fungi	Ascomycota	Saccharomycetes	unidentified	unidentified	unidentified	uncultured_Saccharomycetes	non-ectomycorrhizal	Saprotroph-Pathotroph	Plant Pathogen-Animal Pathogen-Undefined Saprotroph	both	plants, animals, degrading organic material			Kurtzman et al 2011, Blackwell et al 2009
KC965210	Fungi	unidentified	unidentified	unidentified	unidentified	unidentified	uncultured_fungus	Unknown	Unknown	Unknown	unknown	Unknown
UDB015816	Fungi	Basidiomycota	Agaricomycetes	Boletales	Suillaceae	Suillus	Suillus_bovinus	Ectomycorrhizal	Symbiotroph	Ectomycorrhizal	terrestrial	roots of Pinus	Pinus	conifers	Rinaldi et al 2008, https://www.first-nature.com/fungi/suillus-bovinus.php
JX136410	Fungi	unidentified	unidentified	unidentified	unidentified	unidentified	uncultured_fungus	Unknown	Unknown	Unknown	unknown	Unknown
KC588796	Fungi	unidentified	unidentified	unidentified	unidentified	unidentified	uncultured_fungus	Unknown	Unknown	Unknown	unknown	Unknown
KC992900	Fungi	Basidiomycota	Agaricomycetes	Agaricales	Psathyrellaceae	Psathyrella	Psathyrella_impexa	non-ectomycorrhizal	Saprotroph	Wood Saprotroph	terrestrial	wood, soil, buried wood			Cannon and Kirk 2007, Tedersoo et al 2014
JF300564	Fungi	Basidiomycota	Microbotryomycetes	Leucosporidiales	unidentified	unidentified	Leucosporidiales_sp	non-ectomycorrhizal	Saprotroph	Undefined Saprotroph	mostly water	river, fresh water, ice			Aime et al 2006, Sampaio et al 2003	Antarctic environments
KC787367	Fungi	Ascomycota	Sordariomycetes	Diaporthales	Valsaceae	Valsa	Valsa_populina	non-ectomycorrhizal	Pathotroph	Plant Pathogen	terrestrial	trees			Cannon and kirk 2007, Tedersoo et al 2014, Horst 2008	Preferred name is Valsa ambiens (Pers.) Fr.; causes red rot, necrosis and cancers on trees
GU392007	Fungi	Rozellomycota	unidentified	unidentified	unidentified	unidentified	Fungi_sp	non-ectomycorrhizal	Undefined Pathotroph	Undefined Pathotroph - Algae Parasite	mostly water	mostly water, soil			Grossart et al 2016, Wurzbacher et al 2016, Jones et al 2011	Possibly algal parasites, hyperparasites of fungi on phytoplancton, saprotrophic on pollen
DQ672316	Fungi	Basidiomycota	unidentified	unidentified	unidentified	unidentified	Basidiomycota_sp	Unknown	Unknown	Unknown	unknown	Unknown
KM115121	Fungi	Ascomycota	Saccharomycetes	Saccharomycetales	Dipodascaceae	Geotrichum	Geotrichum_candidum	non-ectomycorrhizal	Saprotroph-Pathotroph	Plant Pathogen- Undefined Saprotroph	terrestrial	soil, plants			Cannon and Kirk 2007
JQ666445	Fungi	unidentified	unidentified	unidentified	unidentified	unidentified	uncultured_soil_fungus	Unknown	Unknown	Unknown	unknown	Unknown
KJ767057	Fungi	Ascomycota	Eurotiomycetes	Eurotiales	Trichocomaceae	Talaromyces	Talaromyces_sp	non-ectomycorrhizal	Saprotroph	Undefined Saprotroph	terrestrial	soil, plant material			Tedersoo et al 2014, Cannon and Kirk 2007
KF800603	Fungi	Rozellomycota	unidentified	unidentified	unidentified	unidentified	uncultured_fungus	non-ectomycorrhizal	Undefined Pathotroph	Undefined Pathotroph - Algae Parasite	mostly water	mostly water, soil			Grossart et al 2016, Wurzbacher et al 2016, Jones et al 2011	Possibly algal parasites, hyperparasites of fungi on phytoplancton, saprotrophic on pollen
AM260816	Fungi	unidentified	unidentified	unidentified	unidentified	unidentified	uncultured_fungus	Unknown	Unknown	Unknown	unknown	Unknown
FJ197968	Fungi	unidentified	unidentified	unidentified	unidentified	unidentified	uncultured_fungus	non-ectomycorrhizal	Unknown	Unknown	unknown	Unknown
JX436286	Fungi	unidentified	unidentified	unidentified	unidentified	unidentified	uncultured_fungus	Unknown	Unknown	Unknown	unknown	Unknown
GQ921811	Fungi	unidentified	unidentified	unidentified	unidentified	unidentified	uncultured_fungus	Unknown	Unknown	Unknown	unknown	Unknown
UDB018155	Fungi	Basidiomycota	Agaricomycetes	Agaricales	Agaricaceae	Agaricus	Agaricus_silvaticus	non-ectomycorrhizal	Saprotroph	Wood Saprotroph	terrestrial	woodland			Khomich et al 2017
FN610922	Fungi	Rozellomycota	unidentified	unidentified	unidentified	unidentified	Rozellomycota_sp	non-ectomycorrhizal	Undefined Pathotroph	Undefined Pathotroph - Algae Parasite	mostly water	mostly water, soil			Grossart et al 2016, Wurzbacher et al 2016, Jones et al 2011	Possibly algal parasites, hyperparasites of fungi on phytoplancton, saprotrophic on pollen
JQ768940	Fungi	Basidiomycota	Microbotryomycetes	Sporidiobolales	Incertae_sedis	Rhodotorula	Rhodotorula_sp_TP_Snow_Y129	non-ectomycorrhizal	Saprotroph	Undefined Saprotroph	both	leaves, soil, water			Khomich et al 2017, Shivas and Rodrigues 1983, Yurkov et al 2012, Brandão et al 2017
KC869701	Fungi	Rozellomycota	unidentified	unidentified	unidentified	unidentified	uncultured_fungus	non-ectomycorrhizal	Undefined Pathotroph	Undefined Pathotroph - Algae Parasite	mostly water	mostly water, soil			Grossart et al 2016, Wurzbacher et al 2016, Jones et al 2011	Possibly algal parasites, hyperparasites of fungi on phytoplancton, saprotrophic on pollen
JF300564	Fungi	Basidiomycota	Microbotryomycetes	Leucosporidiales	unidentified	unidentified	Leucosporidiales_sp	non-ectomycorrhizal	Saprotroph	Undefined Saprotroph	mostly water	river, fresh water, ice			Aime et al 2006, Sampaio et al 2003	Antarctic environments
JX436278	Fungi	Rozellomycota	unidentified	unidentified	unidentified	unidentified	uncultured_fungus	non-ectomycorrhizal	Undefined Pathotroph	Undefined Pathotroph - Algae Parasite	mostly water	mostly water, soil			Grossart et al 2016, Wurzbacher et al 2016, Jones et al 2011	Possibly algal parasites, hyperparasites of fungi on phytoplancton, saprotrophic on pollen
KF359648	Fungi	unidentified	unidentified	unidentified	unidentified	unidentified	fungal_sp_10_GM_18_11	Unknown	Unknown	Unknown	unknown	Unknown
HM136654	Fungi	Zygomycota	Incertae_sedis	Mortierellales	Mortierellaceae	Mortierella	Mortierella_sp	non-ectomycorrhizal	Saprotroph	Undefined Saprotroph-Soil Saprotroph	terrestrial	soil, mosses, plants			Cannon and Kirk 2007, Tedersoo et al 2014, Nagy et al 2011, Tosi et al 2001
KF128831	Fungi	Ascomycota	Eurotiomycetes	Chaetothyriales	Herpotrichiellaceae	unidentified	unidentified	non-ectomycorrhizal	Saprotroph	Undefined Saprotroph	terrestrial	soil			Tedersoo et al 2014, Cannon and Kirk 2007
AF384677	Fungi	Ascomycota	Leotiomycetes	Helotiales	Incertae_sedis	Rhynchosporium	Rhynchosporium_commune	non-ectomycorrhizal	Pathotroph	Plant Pathogen	terrestrial	plants	Poaceae		Zaffarano et al 2011, Tedersoo et al 2014	Causes scald or leaf blotch
AY704757	Fungi	Ascomycota	Eurotiomycetes	Eurotiales	Trichocomaceae	Penicillium	Penicillium_sp	non-ectomycorrhizal	Saprotroph	Wood Saprotroph-Dung Saprotroph-Undefined Saprotroph	terrestrial	soil, plant material			Duncan and Eslyn 1966, Cannon and Kirk 2007
FM178295	Fungi	Ascomycota	Saccharomycetes	Saccharomycetales	Pichiaceae	Yamadazyma	Yamadazyma_mexicana	non-ectomycorrhizal	Saprotroph	Undefined Saprotroph	terrestrial	soil, plants			Kurtzman et al 2011
KF160012	Fungi	Ascomycota	Dothideomycetes	Myriangiales	unidentified	unidentified	Myriangiales_sp	non-ectomycorrhizal	Pathotroph	Plant Pathogen	unknown	rock, water, leafs, dead birds			Cannon and Kirk 2007, Shearer et al 2009, Schoch et al 2009
KF218969	Fungi	Basidiomycota	Agaricomycetes	Cantharellales	Hydnaceae	unidentified	unidentified	non-ectomycorrhizal	Saprotroph	Wood Saprotroph	terrestrial	wood			Cannon and Kirk 2007, Gilbertson and Ryvarden 1987
HQ191309	Fungi	Chytridiomycota	unidentified	unidentified	unidentified	unidentified	uncultured_Chytridiomycota	non-ectomycorrhizal	Saprotroph-Pathotroph	Animal Pathogen-Algal Parasite-Undefined Saprotroph	mostly water	water, soil			Frenken et al 2017, Wurzbacher et al 2016, Gleason et al 2008	Contains specialists and generalists infecting phytoplankton, invertebrate animals
KF296906	Fungi	Rozellomycota	unidentified	unidentified	unidentified	unidentified	uncultured_fungus	non-ectomycorrhizal	Undefined Pathotroph	Undefined Pathotroph - Algae Parasite	mostly water	mostly water, soil			Grossart et al 2016, Wurzbacher et al 2016, Jones et al 2011	Possibly algal parasites, hyperparasites of fungi on phytoplancton, saprotrophic on pollen
AY615884	Fungi	Ascomycota	Leotiomycetes	Helotiales	Helotiaceae	Articulospora	Articulospora_sp	non-ectomycorrhizal	Saprotroph	Undefined Saprotroph	water	marine habitat			Seena et al 2018, Tedersoo et al 2014
AB752264	Fungi	Ascomycota	Dothideomycetes	Pleosporales	Incertae_sedis	Phoma	Phoma_sp_AS14_1	non-ectomycorrhizal	Pathotroph-Saprotroph-Symbiotroph	Plant Pathogen-Wood Saprotroph-Endophyte	terrestrial	soil, plant material, lichenicolous			Rai et al 2014, Krupa 1979, Cannon and Kirk 2007
FM178227	Fungi	Basidiomycota	Microbotryomycetes	unidentified	unidentified	unidentified	Microbotryomycetes_sp	non-ectomycorrhizal	Saprotroph-Pathotroph	Plant Pathogen-Fungal Parasite-Undefined Saprotroph	both	marine environments, plants, soil			Kurtzman et al 2011, Yurkov et al 2012
LK054792	Fungi	Basidiomycota	Agaricomycetes	Agaricales	Typhulaceae	Typhula	uncultured_Typhula	non-ectomycorrhizal	Saprotroph-Pathotroph	Plant Pathogen-Litter Saprotroph	both	coastal dunes, sands, grasslands, under snow			Cannon and Kirk 2007, Tedersoo et al 2014	Psychrotrophic and halotrophic; in cool temperate
FJ820600	Fungi	Basidiomycota	Agaricomycetes	Russulales	Auriscalpiaceae	Auriscalpium	Auriscalpium_sp	non-ectomycorrhizal	Saprotroph-Pathotroph	Plant Pathogen-Wood Saprotroph	terrestrial	dead wood			Cannon and Kirk 2007	Producing white rot
AY251623	Fungi	Ascomycota	Saccharomycetes	Saccharomycetales	Saccharomycetaceae	Saccharomyces	Saccharomyces_cerevisiae	non-ectomycorrhizal	Saprotroph	Undefined Saprotroph	terrestrial	soil, fruits, plants			Wang et al 2012, Kurtzman et al 2011
JX489840	Fungi	Rozellomycota	unidentified	unidentified	unidentified	unidentified	uncultured_soil_fungus	non-ectomycorrhizal	Undefined Pathotroph	Undefined Pathotroph - Algae Parasite	mostly water	mostly water, soil			Grossart et al 2016, Wurzbacher et al 2016, Jones et al 2011	Possibly algal parasites, hyperparasites of fungi on phytoplancton, saprotrophic on pollen
KF617929	Fungi	Basidiomycota	Microbotryomycetes	unidentified	unidentified	unidentified	Microbotryomycetes_sp	non-ectomycorrhizal	Saprotroph-Pathotroph	Plant Pathogen-Fungal Parasite-Undefined Saprotroph	both	marine environments, plants, soil			Kurtzman et al 2011, Yurkov et al 2012
KC966071	Fungi	Ascomycota	Taphrinomycetes	Taphrinales	Taphrinaceae	Taphrina	Taphrina_sp	non-ectomycorrhizal	Pathotroph	Plant Pathogen	terrestrial	leaves, stems, fruits			Cannon and Kirk 2007, Kurtzman et al 2011
JX898592	Fungi	unidentified	unidentified	unidentified	unidentified	unidentified	uncultured_fungus	Unknown	Unknown	Unknown	unknown	Unknown
AJ920022	Fungi	Rozellomycota	unidentified	unidentified	unidentified	unidentified	Rozellomycota_sp	non-ectomycorrhizal	Undefined Pathotroph	Undefined Pathotroph - Algae Parasite	mostly water	mostly water, soil			Grossart et al 2016, Wurzbacher et al 2016, Jones et al 2011	Possibly algal parasites, hyperparasites of fungi on phytoplancton, saprotrophic on pollen
NR_103589	Fungi	Ascomycota	Sordariomycetes	Sordariales	Lasiosphaeriaceae	Schizothecium	Schizothecium_carpinicola	non-ectomycorrhizal	Saprotroph	Dung Saprotroph	terrestrial	dung			Bills et al 2013, Tedersoo et al 2014
KC966027	Fungi	unidentified	unidentified	unidentified	unidentified	unidentified	uncultured_fungus	Unknown	Unknown	Unknown	unknown	Unknown
KF527445	Fungi	Zygomycota	Incertae_sedis	Mucorales	Umbelopsidaceae	Umbelopsis	Umbelopsis_sp	non-ectomycorrhizal	Saprotroph	Undefined Saprotroph	terrestrial	soil, organic debris			Richardson 2009, Cannon and Kirk 2007, Tedersoo et al 2014
JF300387	Fungi	Rozellomycota	unidentified	unidentified	unidentified	unidentified	unidentified	non-ectomycorrhizal	Undefined Pathotroph	Undefined Pathotroph - Algae Parasite	mostly water	mostly water, soil			Grossart et al 2016, Wurzbacher et al 2016, Jones et al 2011	Possibly algal parasites, hyperparasites of fungi on phytoplancton, saprotrophic on pollen
HQ191293	Fungi	Chytridiomycota	unidentified	unidentified	unidentified	unidentified	uncultured_Chytridiomycota	non-ectomycorrhizal	Saprotroph-Pathotroph	Animal Pathogen-Algal Parasite-Undefined Saprotroph	mostly water	water, soil			Frenken et al 2017, Wurzbacher et al 2016, Gleason et al 2008	Contains specialists and generalists infecting phytoplankton, invertebrate animals
JX974768	Fungi	Basidiomycota	Agaricomycetes	Agaricales	unidentified	unidentified	Agaricales_sp	Unknown	Pathotroph-Saprotroph-Symbiotroph	Plant Pathogen-Undefined Saprotroph-Ectomycorrhizal	both	terrestrial, water, cold climate			Cannon and Kirk 2007
KJ027704	Fungi	Ascomycota	Lecanoromycetes	Teloschistales	Teloschistaceae	Xanthoria	Xanthoria_parietina	non-ectomycorrhizal	Symbiotroph	Lichenized	terrestrial	twigs, bark, rock			Esslinger 2019, http://lichenportal.org/portal/taxa/index.php?taxon=56389
KF296911	Fungi	Rozellomycota	unidentified	unidentified	unidentified	unidentified	Rozellomycota_sp	non-ectomycorrhizal	Undefined Pathotroph	Undefined Pathotroph - Algae Parasite	mostly water	mostly water, soil			Grossart et al 2016, Wurzbacher et al 2016, Jones et al 2011	Possibly algal parasites, hyperparasites of fungi on phytoplancton, saprotrophic on pollen
JX489840	Fungi	Rozellomycota	unidentified	unidentified	unidentified	unidentified	uncultured_soil_fungus	non-ectomycorrhizal	Undefined Pathotroph	Undefined Pathotroph - Algae Parasite	mostly water	mostly water, soil			Grossart et al 2016, Wurzbacher et al 2016, Jones et al 2011	Possibly algal parasites, hyperparasites of fungi on phytoplancton, saprotrophic on pollen
FR846485	Fungi	Ascomycota	Leotiomycetes	unidentified	unidentified	unidentified	Leotiomycetes_sp_NK274	non-ectomycorrhizal	Pathotroph-Saprotroph-Symbiotroph	Plant Pathogen-Animal Pathogen-Undefined Saprotroph-Endophyte	both	soil, plant,s roots, water			Cannon and Kirk 2007, McLaughlin and Spatafora 2015, Smith et al 1986
AF444344	Fungi	Basidiomycota	Tremellomycetes	Tremellales	Incertae_sedis	Cryptococcus	Cryptococcus_albidus	non-ectomycorrhizal	Saprotroph-Pathotroph	Animal Pathogen-Undefined Saprotroph	both	soil, ice, lake water, plants			Kurtzman et al 2011, Buzzini et al 2012	Can be found in cold environment
JF449764	Fungi	Basidiomycota	Tremellomycetes	unidentified	unidentified	Cryptococcus	uncultured_Cryptococcus	non-ectomycorrhizal	Pathotroph-Saprotroph-Symbiotroph	Animal Pathogen-Undefined Saprotroph-Endophyte-Epiphyte	both	water, terrestrial			Cannon and Kirk 2007, Kurtzman et al 2011	Possibly in cold environment
KF780591	Fungi	Ascomycota	Leotiomycetes	unidentified	unidentified	unidentified	Leotiomycetes_sp	non-ectomycorrhizal	Pathotroph-Saprotroph-Symbiotroph	Plant Pathogen-Animal Pathogen-Undefined Saprotroph-Endophyte	both	soil, plant,s roots, water			Cannon and Kirk 2007, McLaughlin and Spatafora 2015, Smith et al 1986
JQ666642	Fungi	unidentified	unidentified	unidentified	unidentified	unidentified	uncultured_soil_fungus	Unknown	Unknown	Unknown	unknown	Unknown
HQ191291	Fungi	Chytridiomycota	unidentified	unidentified	unidentified	unidentified	uncultured_Chytridiomycota	non-ectomycorrhizal	Saprotroph-Pathotroph	Animal Pathogen-Algal Parasite-Undefined Saprotroph	mostly water	water, soil			Frenken et al 2017, Wurzbacher et al 2016, Gleason et al 2008	Contains specialists and generalists infecting phytoplankton, invertebrate animals
AB733146	Fungi	Basidiomycota	Agaricomycetes	Polyporales	Polyporaceae	Pycnoporus	Pycnoporus_cinnabarinus	non-ectomycorrhizal	Saprotroph	Wood Saprotroph	terrestrial	dead wood		deciduous	Gilbertson and Ryvarden 1987, Kuo 2010, https://www.first-nature.com/fungi/pycnoporus-cinnabarinus.php
KP027644	Fungi	Ascomycota	Dothideomycetes	Dothideales	Dothioraceae	Aureobasidium	Aureobasidium_pullulans	non-ectomycorrhizal	Pathotroph-Saprotroph-Symbiotroph	Plant Pathogen-Animal Pathogen-Undefined Saprotroph-Endophyte-Epiphyte	both	soil, plants, animals, air		deciduous	Zalar et al 2008, Gostincar et al 2014, Liu 2011
JF828315	Fungi	Basidiomycota	Exobasidiomycetes	Incertae_sedis	Incertae_sedis	Tilletiopsis	Tilletiopsis_sp_OVB10_015	non-ectomycorrhizal	Pathotroph-Symbiotroph	Plant Pathogen-Fungal Parasite-Epiphyte	both	fruits, air, deep-sea sediment, leaves normal microflora			Cannon and Kirk 2007, Baric et al 2010	Biocontrol agent of podwery mildew
HQ191318	Fungi	Chytridiomycota	unidentified	unidentified	unidentified	unidentified	uncultured_Chytridiomycota	non-ectomycorrhizal	Saprotroph-Pathotroph	Animal Pathogen-Algal Parasite-Undefined Saprotroph	mostly water	water, soil			Frenken et al 2017, Wurzbacher et al 2016, Gleason et al 2008	Contains specialists and generalists infecting phytoplankton, invertebrate animals
EU428774	Fungi	unidentified	unidentified	unidentified	unidentified	unidentified	zygomycete_sp_AM_2008a	non-ectomycorrhizal	Unknown	Unknown	unknown	Unknown
KF617357	Fungi	Ascomycota	Leotiomycetes	Incertae_sedis	Myxotrichaceae	unidentified	Myxotrichaceae_sp	non-ectomycorrhizal	Saprotroph-Pathotroph	Animal Pathogen-Bats Pathogen-Undefined Saprotroph	terrestrial	soil, plants, bats			Cannon and Kirk 2007
KJ706318	Fungi	Basidiomycota	Microbotryomycetes	Sporidiobolales	Incertae_sedis	Rhodosporidium	Rhodosporidium_diobovatum	non-ectomycorrhizal	Saprotroph-Pathotroph	Fungal Parasite-Undefined Saprotroph	both	thermal vents, water, soil, plants			Kurtzman et al 2011, Khomich et al 2017
JF449588	Fungi	Basidiomycota	Microbotryomycetes	Sporidiobolales	Incertae_sedis	Rhodotorula	Rhodotorula_sp	non-ectomycorrhizal	Saprotroph	Undefined Saprotroph	both	leaves, soil, water			Khomich et al 2017, Shivas and Rodrigues 1983, Yurkov et al 2012, Brandão et al 2017
KC869705	Fungi	Rozellomycota	unidentified	unidentified	unidentified	unidentified	uncultured_fungus	non-ectomycorrhizal	Undefined Pathotroph	Undefined Pathotroph - Algae Parasite	mostly water	mostly water, soil			Grossart et al 2016, Wurzbacher et al 2016, Jones et al 2011	Possibly algal parasites, hyperparasites of fungi on phytoplancton, saprotrophic on pollen
KC965602	Fungi	Chytridiomycota	unidentified	Lobulomycetales	unidentified	unidentified	uncultured_fungus	non-ectomycorrhizal	Saprotroph-Pathotroph	Algae Parasite-Undefined Saprotroph	mostly water	water, soil			Frenken et al 2017, Wurzbacher et al 2016, Seto and Degawa 2015	Obligate parasite of macroalgal hosts
GQ219942	Fungi	Ascomycota	Incertae_sedis	Incertae_sedis	Pseudeurotiaceae	unidentified	unidentified	non-ectomycorrhizal	Saprotroph	Undefined Saprotroph	terrestrial	soil, wood			Tedersoo et al 2014, Cannon and Kirk 2007
UDB016322	Fungi	Basidiomycota	Agaricomycetes	Hymenochaetales	Schizoporaceae	Hyphodontia	Hyphodontia_pallidula	non-ectomycorrhizal	Saprotroph	Undefined Saprotroph-Wood Saprotroph	terrestrial	dead wood	Picea, Alnus, Betula, Populus	both	Gafforov et al 2017, Tedersoo et al 2014
KM030331	Fungi	Ascomycota	Sordariomycetes	Diaporthales	Incertae_sedis	Stenocarpella	Stenocarpella_maydis	non-ectomycorrhizal	Pathotroph	Plant Pathogen	terrestrial	plants			Horst 2008, https://www.plantwise.org/knowledgebank/datasheet/19158#	Causes rot, wilting, discoloration of bark
JX974768	Fungi	Basidiomycota	Agaricomycetes	Agaricales	unidentified	unidentified	Agaricales_sp	Unknown	Pathotroph-Saprotroph-Symbiotroph	Plant Pathogen-Undefined Saprotroph-Ectomycorrhizal	both	terrestrial, water, cold climate			Cannon and Kirk 2007
HQ191293	Fungi	Chytridiomycota	unidentified	unidentified	unidentified	unidentified	uncultured_Chytridiomycota	non-ectomycorrhizal	Saprotroph-Pathotroph	Animal Pathogen-Algal Parasite-Undefined Saprotroph	mostly water	water, soil			Frenken et al 2017, Wurzbacher et al 2016, Gleason et al 2008	Contains specialists and generalists infecting phytoplankton, invertebrate animals
UDB023573	Fungi	Basidiomycota	Agaricomycetes	Polyporales	Meruliaceae	Bjerkandera	Bjerkandera_adusta	non-ectomycorrhizal	Saprotroph	Wood Saprotroph	terrestrial	wood		deciduous	Gilbertson and Ryvarden 1987, Kuo 2010
JQ666527	Fungi	Rozellomycota	unidentified	unidentified	unidentified	unidentified	Rozellomycota_sp	non-ectomycorrhizal	Undefined Pathotroph	Undefined Pathotroph - Algae Parasite	mostly water	mostly water, soil			Grossart et al 2016, Wurzbacher et al 2016, Jones et al 2011	Possibly algal parasites, hyperparasites of fungi on phytoplancton, saprotrophic on pollen
HQ219392	Fungi	Chytridiomycota	unidentified	unidentified	unidentified	unidentified	uncultured_Chytridiomycota	non-ectomycorrhizal	Saprotroph-Pathotroph	Animal Pathogen-Algal Parasite-Undefined Saprotroph	mostly water	water, soil			Frenken et al 2017, Wurzbacher et al 2016, Gleason et al 2008	Contains specialists and generalists infecting phytoplankton, invertebrate animals
EU825622	Fungi	unidentified	unidentified	unidentified	unidentified	unidentified	uncultured_fungus	Unknown	Unknown	Unknown	unknown	Unknown
JX316323	Fungi	Zygomycota	Incertae_sedis	Mortierellales	Mortierellaceae	unidentified	unidentified	non-ectomycorrhizal	Saprotroph	Undefined Saprotroph	terrestrial	soil, mosses, plants			Cannon and Kirk 2007, Tedersoo et al 2014, Nagy et al 2011, Tosi et al 2001
GQ921811	Fungi	unidentified	unidentified	unidentified	unidentified	unidentified	uncultured_fungus	Unknown	Unknown	Unknown	unknown	Unknown
KC965189	Fungi	Rozellomycota	unidentified	unidentified	unidentified	unidentified	uncultured_fungus	non-ectomycorrhizal	Undefined Pathotroph	Undefined Pathotroph - Algae Parasite	mostly water	mostly water, soil			Grossart et al 2016, Wurzbacher et al 2016, Jones et al 2011	Possibly algal parasites, hyperparasites of fungi on phytoplancton, saprotrophic on pollen
KC965494	Fungi	Rozellomycota	unidentified	unidentified	unidentified	unidentified	uncultured_fungus	non-ectomycorrhizal	Undefined Pathotroph	Undefined Pathotroph - Algae Parasite	mostly water	mostly water, soil			Grossart et al 2016, Wurzbacher et al 2016, Jones et al 2011	Possibly algal parasites, hyperparasites of fungi on phytoplancton, saprotrophic on pollen
AY969547	Fungi	Rozellomycota	unidentified	unidentified	unidentified	unidentified	uncultured_fungus	non-ectomycorrhizal	Undefined Pathotroph	Undefined Pathotroph - Algae Parasite	mostly water	mostly water, soil			Grossart et al 2016, Wurzbacher et al 2016, Jones et al 2011	Possibly algal parasites, hyperparasites of fungi on phytoplancton, saprotrophic on pollen
FN812809	Fungi	unidentified	unidentified	unidentified	unidentified	unidentified	uncultured_fungus	non-ectomycorrhizal	Unknown	Unknown	unknown	Unknown
KF296883	Fungi	Rozellomycota	unidentified	unidentified	unidentified	unidentified	uncultured_fungus	non-ectomycorrhizal	Undefined Pathotroph	Undefined Pathotroph - Algae Parasite	mostly water	mostly water, soil			Grossart et al 2016, Wurzbacher et al 2016, Jones et al 2011	Possibly algal parasites, hyperparasites of fungi on phytoplancton, saprotrophic on pollen
FJ237103	Fungi	Basidiomycota	Tremellomycetes	Tremellales	Incertae_sedis	Cryptococcus	Cryptococcus_sp	non-ectomycorrhizal	Pathotroph-Saprotroph-Symbiotroph	Animal Pathogen-Undefined Saprotroph-Endophyte-Epiphyte	both	water, terrestrial			Kurtzman et al 2011, Cannon and Kirk 2007	Can be found in cold environment
KF534494	Fungi	Ascomycota	Dothideomycetes	Botryosphaeriales	Botryosphaeriaceae	Guignardia	Guignardia_sp_IXLP3	non-ectomycorrhizal	Pathotroph	Plant Pathogen	terrestrial	leaves	Aesculus, Acer	deciduous	Tedersoo et al 2014, http://bladmineerders.nl/phyllosticta-paviae/
HQ191295	Fungi	Chytridiomycota	unidentified	unidentified	unidentified	unidentified	uncultured_Chytridiomycota	non-ectomycorrhizal	Saprotroph-Pathotroph	Animal Pathogen-Algal Parasite-Undefined Saprotroph	mostly water	water, soil			Frenken et al 2017, Wurzbacher et al 2016, Gleason et al 2008	Contains specialists and generalists infecting phytoplankton, invertebrate animals
UDB023804	Fungi	Ascomycota	Eurotiomycetes	Eurotiales	Trichocomaceae	Penicillium	Penicillium_lividum	non-ectomycorrhizal	Saprotroph	Wood Saprotroph-Dung Saprotroph-Undefined Saprotroph	terrestrial	woodland soils			Duncan and Eslyn 1966, https://www.paracellabs.com/files/Species_Ecology_List.pdf
AM901927	Fungi	Basidiomycota	Agaricomycetes	Polyporales	Meruliaceae	Hypochnicium	Hypochnicium_lundellii	non-ectomycorrhizal	Saprotroph	Wood Saprotroph	terrestrial	dead wood			Cannon and Kirk 2007, Tedersoo et al 2014
JX915480	Fungi	unidentified	unidentified	unidentified	unidentified	unidentified	uncultured_fungus	Unknown	Unknown	Unknown	unknown	Unknown
KM032304	Fungi	unidentified	unidentified	unidentified	unidentified	unidentified	uncultured_fungus	Unknown	Unknown	Unknown	unknown	Unknown
UDB022797	Fungi	Ascomycota	Lecanoromycetes	Lecanorales	Incertae_sedis	Lecania	Lecania_naegelii	non-ectomycorrhizal	Symbiotroph	Lichenized	terrestrial	bark			Esslinger 2019, http://lichenportal.org/portal/taxa/index.php?taxon=53206
JN165002	Fungi	Basidiomycota	Agaricomycetes	Polyporales	Polyporaceae	Datronia	Datronia_mollis	non-ectomycorrhizal	Saprotroph	Undefined Saprotroph-Wood Saprotroph	terrestrial	wood			Gilbertson and Ryvarden 1987
EF434040	Fungi	Basidiomycota	Microbotryomycetes	Leucosporidiales	unidentified	unidentified	Leucosporidiales_sp	non-ectomycorrhizal	Saprotroph	Undefined Saprotroph	mostly water	river, fresh water, ice			Aime et al 2006, Sampaio et al 2003	Antarctic environments
KF296883	Fungi	Rozellomycota	unidentified	unidentified	unidentified	unidentified	uncultured_fungus	non-ectomycorrhizal	Undefined Pathotroph	Undefined Pathotroph - Algae Parasite	mostly water	mostly water, soil			Grossart et al 2016, Wurzbacher et al 2016, Jones et al 2011	Possibly algal parasites, hyperparasites of fungi on phytoplancton, saprotrophic on pollen
KC965567	Fungi	unidentified	unidentified	unidentified	unidentified	unidentified	uncultured_fungus	Unknown	Unknown	Unknown	unknown	Unknown
KJ831957	Fungi	Basidiomycota	Agaricomycetes	Polyporales	Meruliaceae	Phlebia	Phlebia_cf_radiata_RG_2014	non-ectomycorrhizal	Saprotroph	Wood Saprotroph	terrestrial	dead wood		both	Kirk et al 2008, Kuo 2008
KC869700	Fungi	Rozellomycota	unidentified	unidentified	unidentified	unidentified	Rozellomycota_sp	non-ectomycorrhizal	Undefined Pathotroph	Undefined Pathotroph - Algae Parasite	mostly water	mostly water, soil			Grossart et al 2016, Wurzbacher et al 2016, Jones et al 2011	Possibly algal parasites, hyperparasites of fungi on phytoplancton, saprotrophic on pollen
KC965876	Fungi	Chytridiomycota	unidentified	unidentified	unidentified	unidentified	uncultured_fungus	non-ectomycorrhizal	Saprotroph-Pathotroph	Animal Pathogen-Algal Parasite-Undefined Saprotroph	mostly water	water, soil			Frenken et al 2017, Wurzbacher et al 2016, Gleason et al 2008	Contains specialists and generalists infecting phytoplankton, invertebrate animals
AJ582964	Fungi	Ascomycota	Eurotiomycetes	Chaetothyriales	unidentified	unidentified	Chaetothyriales_sp	non-ectomycorrhizal	Pathotroph-Saprotroph-Symbiotroph	Animal Pathogen-Undefined Saprotroph-Endophyte	possibly terrestrial	rocks, plants, roots			Réblová et al 2013, Bonito et al 2014
KF359648	Fungi	unidentified	unidentified	unidentified	unidentified	unidentified	fungal_sp_10_GM_18_11	Unknown	Unknown	Unknown	unknown	Unknown
KF800578	Fungi	Basidiomycota	Agaricomycetes	unidentified	unidentified	unidentified	Agaricomycetes_sp	Unknown	Pathotroph-Saprotroph-Symbiotroph	Plant Pathogen-Undefined Saprotroph-Ectomycorrhizal	both	terrestrial, water, cold climate jne			Cannon and Kirk 2007
HQ219354	Fungi	Chytridiomycota	unidentified	unidentified	unidentified	unidentified	uncultured_Chytridiomycota	non-ectomycorrhizal	Saprotroph-Pathotroph	Animal Pathogen-Algal Parasite-Undefined Saprotroph	mostly water	water, soil			Frenken et al 2017, Wurzbacher et al 2016, Gleason et al 2008	Contains specialists and generalists infecting phytoplankton, invertebrate animals
KF742566	Fungi	unidentified	unidentified	unidentified	unidentified	unidentified	uncultured_fungus	Unknown	Unknown	Unknown	unknown	Unknown
EF669702	Fungi	Ascomycota	Eurotiomycetes	Eurotiales	Trichocomaceae	Hemicarpenteles	Hemicarpenteles_thaxteri	non-ectomycorrhizal	Saprotroph	Undefined Saprotroph	terrestrial	dung, soil			Tedersoo et al 2014, http://gcm.wfcc.info/speciesPage.jsp?strain_name=Hemicarpenteles%20thaxteri
FJ820778	Fungi	Ascomycota	Sordariomycetes	Xylariales	unidentified	unidentified	Xylariales_sp	non-ectomycorrhizal	Pathotroph-Saprotroph-Symbiotroph	Plant Pathogen-Undefined Saprotroph-Wood Saprotroph-Litter Saprotroph-Endophyte	mostly terrestrial	wood, leaves, fruits, insects, dung, soil			Li et al 2017, Cannon and Kirk 2007
KF617348	Fungi	unidentified	unidentified	unidentified	unidentified	unidentified	uncultured_fungus	Unknown	Unknown	Unknown	unknown	Unknown
KC333168	Fungi	Basidiomycota	Microbotryomycetes	Leucosporidiales	unidentified	unidentified	Leucosporidiales_sp	non-ectomycorrhizal	Saprotroph	Undefined Saprotroph	mostly water	river, fresh water, ice			Aime et al 2006, Sampaio et al 2003	Antarctic environments
FJ571428	Fungi	Ascomycota	Eurotiomycetes	Chaetothyriales	Herpotrichiellaceae	unidentified	Chaetothyriales_sp	non-ectomycorrhizal	Saprotroph	Undefined Saprotroph	terrestrial	soil			Tedersoo et al 2014, Cannon and Kirk 2007
KC965558	Fungi	Rozellomycota	unidentified	unidentified	unidentified	unidentified	uncultured_fungus	non-ectomycorrhizal	Undefined Pathotroph	Undefined Pathotroph - Algae Parasite	mostly water	mostly water, soil			Grossart et al 2016, Wurzbacher et al 2016, Jones et al 2011	Possibly algal parasites, hyperparasites of fungi on phytoplancton, saprotrophic on pollen
JF907806	Fungi	Basidiomycota	Agaricomycetes	Agaricales	Tricholomataceae	Clitocybe	Clitocybe_metachroa	non-ectomycorrhizal	Saprotroph	Litter Saprotroph	terrestrial	terrestrial, on dead, rotting litter of Pinopsida and broadleaved trees		both	Cannon and Kirk 2007, Tedersoo et al 2014
JN886793	Fungi	Ascomycota	Dothideomycetes	Dothideales	Dothioraceae	unidentified	unidentified	non-ectomycorrhizal	Saprotroph-Pathotroph	Plant Pathogen-Undefined Saprotroph	terrestrial	plants, wood			Tedersoo et al 2014, Cannon and Kirk 2007
KC489493	Fungi	Zygomycota	Incertae_sedis	Mucorales	Umbelopsidaceae	Umbelopsis	Umbelopsis_ramanniana	non-ectomycorrhizal	Saprotroph	Undefined Saprotroph	terrestrial	soil, litter, leaves		deciduous	Osono and Takeda 2007, Cannon and Kirk 2007, Tedersoo et al 2014
JX507717	Fungi	Ascomycota	Sordariomycetes	Diaporthales	Gnomoniaceae	unidentified	Gnomoniaceae_sp_207_OA_2013	non-ectomycorrhizal	Pathotroph-Saprotroph-Symbiotroph	Plant Pathogen-Leaf Saprotroph-Endophyte	terrestrial	leaves, wood			Cannon and kirk 2007, Sogonov et al 2008	Causes anthracnose and cancers
KC965558	Fungi	Rozellomycota	unidentified	unidentified	unidentified	unidentified	uncultured_fungus	non-ectomycorrhizal	Undefined Pathotroph	Undefined Pathotroph - Algae Parasite	mostly water	mostly water, soil			Grossart et al 2016, Wurzbacher et al 2016, Jones et al 2011	Possibly algal parasites, hyperparasites of fungi on phytoplancton, saprotrophic on pollen
KF143782	Fungi	Ascomycota	Dothideomycetes	Pleosporales	unidentified	unidentified	Pleosporales_sp_XJ7	non-ectomycorrhizal	Pathotroph-Saprotroph-Symbiotroph	Plant Pathogen-Fungal Parasite-Undefined Saprotroph-Endophyte	both	plants, fungi, insects, lichens			Zhang et al 2012, Kruys et al 2006, Cannon and Kirk 2007
KM269165	Fungi	Basidiomycota	Incertae_sedis	Malasseziales	Malasseziaceae	Malassezia	Malassezia_globosa	non-ectomycorrhizal	Saprotroph-Pathotroph	Animal Pathogen-Fish Pathogen-Undefined Saprotroph	mostly water	deep-sea sediments, hydrothermal vents, stony corals, fish guts, Antarctic soils and in exoskeleton of soil nematodes			Khomich et al 2017
FJ430718	Fungi	Ascomycota	Sordariomycetes	Magnaporthales	Magnaporthaceae	Gaeumannomyces	Gaeumannomyces_sp_CCF3810	non-ectomycorrhizal	Pathotroph	Plant Pathogen	terrestrial	grasses, plants	Poaceae		Horwitz et al 2013, Tedersoo et al 2014, Cannon and Kirk 2007	Causes blackening of the root
JX974803	Fungi	Rozellomycota	unidentified	unidentified	unidentified	unidentified	uncultured_fungus	non-ectomycorrhizal	Undefined Pathotroph	Undefined Pathotroph - Algae Parasite	mostly water	mostly water, soil			Grossart et al 2016, Wurzbacher et al 2016, Jones et al 2011	Possibly algal parasites, hyperparasites of fungi on phytoplancton, saprotrophic on pollen
EU516679	Fungi	Rozellomycota	unidentified	unidentified	unidentified	unidentified	uncultured_fungus	non-ectomycorrhizal	Undefined Pathotroph	Undefined Pathotroph - Algae Parasite	mostly water	mostly water, soil			Grossart et al 2016, Wurzbacher et al 2016, Jones et al 2011	Possibly algal parasites, hyperparasites of fungi on phytoplancton, saprotrophic on pollen
JX188221	Fungi	Basidiomycota	Microbotryomycetes	Sporidiobolales	Incertae_sedis	Rhodotorula	Rhodotorula_bacarum	non-ectomycorrhizal	Saprotroph	Undefined Saprotroph	terrestrial	plants			Kurtzman et al 2011, Khomich et al 2017
JF300387	Fungi	Rozellomycota	unidentified	unidentified	unidentified	unidentified	unidentified	non-ectomycorrhizal	Undefined Pathotroph	Undefined Pathotroph - Algae Parasite	mostly water	mostly water, soil			Grossart et al 2016, Wurzbacher et al 2016, Jones et al 2011	Possibly algal parasites, hyperparasites of fungi on phytoplancton, saprotrophic on pollen
JX136485	Fungi	unidentified	unidentified	unidentified	unidentified	unidentified	uncultured_fungus	Unknown	Unknown	Unknown	unknown	Unknown
EU517058	Fungi	Basidiomycota	Tremellomycetes	Tremellales	unidentified	unidentified	unidentified	non-ectomycorrhizal	Saprotroph-Pathotroph	Animal Pathogen-Fungal Parasite-Undefined Saprotroph	terrestrial	wood, soil, other fungi			Cannon and Kirk 2007
UDB018299	Fungi	Basidiomycota	Agaricomycetes	Agaricales	Cortinariaceae	Cortinarius	Cortinarius_balaustinus	Ectomycorrhizal	Symbiotroph	Ectomycorrhizal	terrestrial	terrestrial	Pinus, Salix, Fagus	both	Rinaldi et al 2008, Cannon and Kirk 2007
AJ875386	Fungi	Ascomycota	Sordariomycetes	Hypocreales	unidentified	unidentified	Sordariomycetes_sp	non-ectomycorrhizal	Pathotroph-Saprotroph-Symbiotroph	Plant Pathogen-Animal Pathogen-Insects Parasite-Fungal Parasite-Undefined Saprotroph-Endophyte	terrestrial	plants, animals, soil, insects			Vega et al 2009, Tedersoo et al 2014
JQ666362	Fungi	unidentified	unidentified	unidentified	unidentified	unidentified	uncultured_soil_fungus	Unknown	Unknown	Unknown	unknown	Unknown
KF296906	Fungi	Rozellomycota	unidentified	unidentified	unidentified	unidentified	uncultured_fungus	non-ectomycorrhizal	Undefined Pathotroph	Undefined Pathotroph - Algae Parasite	mostly water	mostly water, soil			Grossart et al 2016, Wurzbacher et al 2016, Jones et al 2011	Possibly algal parasites, hyperparasites of fungi on phytoplancton, saprotrophic on pollen
UDB008249	Fungi	Basidiomycota	Agaricomycetes	Trechisporales	Hydnodontaceae	Trechispora	Trechispora_cohaerens	non-ectomycorrhizal	Saprotroph	Undefined Saprotroph-Wood Saprotroph	terrestrial	wood		both	Gilbertson and Ryvarden 1987, Ellis and Ellis 1990
HQ191293	Fungi	Chytridiomycota	unidentified	unidentified	unidentified	unidentified	uncultured_Chytridiomycota	non-ectomycorrhizal	Saprotroph-Pathotroph	Animal Pathogen-Algal Parasite-Undefined Saprotroph	mostly water	water, soil			Frenken et al 2017, Wurzbacher et al 2016, Gleason et al 2008	Contains specialists and generalists infecting phytoplankton, invertebrate animals
EU280089	Fungi	Ascomycota	Sordariomycetes	Hypocreales	Hypocreaceae	Trichoderma	Trichoderma_rossicum	non-ectomycorrhizal	Saprotroph	Undefined Saprotroph-Fungal Parasite	mostly terrestrial	soil			Friedl and Druzhinina 2012
AF038836	Fungi	Basidiomycota	Microbotryomycetes	Microbotryales	Microbotryaceae	Sphacelotheca	Sphacelotheca_hydropiperis	non-ectomycorrhizal	Pathotroph	Plant Pathogen	terrestrial	plants	Persicaria		Tedersoo et al 2014, Cannon and Kirk 2007, http://bladmineerders.nl/sphacelotheca-hydropiperis/
EU520640	Fungi	Ascomycota	Dothideomycetes	Pleosporales	unidentified	unidentified	Pleosporales_sp	non-ectomycorrhizal	Pathotroph-Saprotroph-Symbiotroph	Plant Pathogen-Fungal Parasite-Undefined Saprotroph-Endophyte	both	plants, fungi, insects, lichens			Zhang et al 2012, Kruys et al 2006, Cannon and Kirk 2007
HQ317515	Fungi	Basidiomycota	Pucciniomycetes	Pucciniales	Pucciniaceae	Puccinia	Puccinia_hieracii	non-ectomycorrhizal	Pathotroph	Plant Pathogen	terrestrial	plants	Asteraceae		Tedersoo et al 2014, http://bladmineerders.nl/puccinia-hieracii/	Causes rust
HM162035	Fungi	Ascomycota	unidentified	unidentified	unidentified	unidentified	uncultured_Ascomycota	Unknown	Unknown	Unknown	unknown	Unknown
FJ237190	Fungi	Rozellomycota	unidentified	unidentified	unidentified	unidentified	Rozellomycota_sp	non-ectomycorrhizal	Undefined Pathotroph	Undefined Pathotroph - Algae Parasite	mostly water	mostly water, soil			Grossart et al 2016, Wurzbacher et al 2016, Jones et al 2011	Possibly algal parasites, hyperparasites of fungi on phytoplancton, saprotrophic on pollen
FJ197921	Fungi	Rozellomycota	unidentified	unidentified	unidentified	unidentified	Rozellomycota_sp	non-ectomycorrhizal	Undefined Pathotroph	Undefined Pathotroph - Algae Parasite	mostly water	mostly water, soil			Grossart et al 2016, Wurzbacher et al 2016, Jones et al 2011	Possibly algal parasites, hyperparasites of fungi on phytoplancton, saprotrophic on pollen
KF617767	Fungi	Chytridiomycota	unidentified	unidentified	unidentified	unidentified	uncultured_fungus	non-ectomycorrhizal	Saprotroph-Pathotroph	Animal Pathogen-Algal Parasite-Undefined Saprotroph	mostly water	water, soil			Frenken et al 2017, Wurzbacher et al 2016, Gleason et al 2008	Contains specialists and generalists infecting phytoplankton, invertebrate animals
FJ687268	Fungi	Rozellomycota	unidentified	unidentified	unidentified	unidentified	Rozellomycota_sp	non-ectomycorrhizal	Undefined Pathotroph	Undefined Pathotroph - Algae Parasite	mostly water	mostly water, soil			Grossart et al 2016, Wurzbacher et al 2016, Jones et al 2011	Possibly algal parasites, hyperparasites of fungi on phytoplancton, saprotrophic on pollen
HQ219392	Fungi	Chytridiomycota	unidentified	unidentified	unidentified	unidentified	uncultured_Chytridiomycota	non-ectomycorrhizal	Saprotroph-Pathotroph	Animal Pathogen-Algal Parasite-Undefined Saprotroph	mostly water	water, soil			Frenken et al 2017, Wurzbacher et al 2016, Gleason et al 2008	Contains specialists and generalists infecting phytoplankton, invertebrate animals
FN396105	Fungi	Basidiomycota	Agaricomycetes	Agaricales	Psathyrellaceae	Coprinellus	Coprinellus_callinus	non-ectomycorrhizal	Saprotroph	Undefined Saprotroph	terrestrial	rotten wood, grass, dung			Cannon and Kirk 2007, Tedersoo et al 2014
FJ008686	Fungi	Ascomycota	Dothideomycetes	unidentified	unidentified	Dothiorella		non-ectomycorrhizal	Pathotroph-Saprotroph-Symbiotroph	Plant Pathogen-Wood Saprotroph-Endophyte	terrestrial	woody plants			Abdollahzadeh et al 2014, Cannon and Kirk 2007
JX489840	Fungi	Rozellomycota	unidentified	unidentified	unidentified	unidentified	uncultured_soil_fungus	non-ectomycorrhizal	Undefined Pathotroph	Undefined Pathotroph - Algae Parasite	mostly water	mostly water, soil			Grossart et al 2016, Wurzbacher et al 2016, Jones et al 2011	Possibly algal parasites, hyperparasites of fungi on phytoplancton, saprotrophic on pollen
KC965607	Fungi	Rozellomycota	unidentified	unidentified	unidentified	unidentified	uncultured_fungus	non-ectomycorrhizal	Undefined Pathotroph	Undefined Pathotroph - Algae Parasite	mostly water	mostly water, soil			Grossart et al 2016, Wurzbacher et al 2016, Jones et al 2011	Possibly algal parasites, hyperparasites of fungi on phytoplancton, saprotrophic on pollen
EF635763	Fungi	Rozellomycota	unidentified	unidentified	unidentified	unidentified	uncultured_fungus	non-ectomycorrhizal	Undefined Pathotroph	Undefined Pathotroph - Algae Parasite	mostly water	mostly water, soil			Grossart et al 2016, Wurzbacher et al 2016, Jones et al 2011	Possibly algal parasites, hyperparasites of fungi on phytoplancton, saprotrophic on pollen
GQ219819	Fungi	Ascomycota	Sordariomycetes	Chaetosphaeriales	Chaetosphaeriaceae	Chaetosphaeria	Chaetosphaeria_sp	non-ectomycorrhizal	Saprotroph-Symbiotroph	Litter Saprotroph-Wood Saprotroph-Endophyte	mostly terrestrial	dead wood			Cannon and Kirk 2007
JF740251	Fungi	Ascomycota	Dothideomycetes	Pleosporales	Leptosphaeriaceae	Subplenodomus	Subplenodomus_valerianae	non-ectomycorrhizal	Saprotroph	Undefined Saprotroph-Wood Saprotroph-Litter Saprotroph	terrestrial	wood, leaves, stems			Tedersoo et al 2014, Cannon and Kirk 2007
HQ191309	Fungi	Chytridiomycota	unidentified	unidentified	unidentified	unidentified	uncultured_Chytridiomycota	non-ectomycorrhizal	Saprotroph-Pathotroph	Animal Pathogen-Algal Parasite-Undefined Saprotroph	mostly water	water, soil			Frenken et al 2017, Wurzbacher et al 2016, Gleason et al 2008	Contains specialists and generalists infecting phytoplankton, invertebrate animals
KF516945	Fungi	Ascomycota	Eurotiomycetes	Chaetothyriales	unidentified	unidentified	Chaetothyriales_sp	non-ectomycorrhizal	Pathotroph-Saprotroph-Symbiotroph	Animal Pathogen-Undefined Saprotroph-Endophyte	possibly terrestrial	rocks, plants, roots			Réblová et al 2013, Bonito et al 2014
KC869696	Fungi	unidentified	unidentified	unidentified	unidentified	unidentified	uncultured_fungus	Unknown	Unknown	Unknown	unknown	Unknown
JX489840	Fungi	Rozellomycota	unidentified	unidentified	unidentified	unidentified	uncultured_soil_fungus	non-ectomycorrhizal	Undefined Pathotroph	Undefined Pathotroph - Algae Parasite	mostly water	mostly water, soil			Grossart et al 2016, Wurzbacher et al 2016, Jones et al 2011	Possibly algal parasites, hyperparasites of fungi on phytoplancton, saprotrophic on pollen
KF742571	Fungi	unidentified	unidentified	unidentified	unidentified	unidentified	uncultured_fungus	non-ectomycorrhizal	Unknown	Unknown	unknown	Unknown
AF218990	Fungi	Ascomycota	Saccharomycetes	Saccharomycetales	Incertae_sedis	Cyberlindnera	Cyberlindnera_jadinii	non-ectomycorrhizal	Saprotroph-Pathotroph	Animal Pathogen-Insects Parasite-Undefined Saprotroph	unknown	insects gut, cow infection, plants			Kurtzman et al 2011, Sousa-Silva et al 2021
UDB023649	Fungi	Basidiomycota	Agaricomycetes	Agaricales	Mycenaceae	Hemimycena	Hemimycena_sp	non-ectomycorrhizal	Saprotroph	Undefined Saprotroph	terrestrial	wood, litter		deciduous	Malysheva and Morozova 2009, Tedersoo et al 2014	Rarely in coniferous forest
UDB011803	Fungi	Basidiomycota	Agaricomycetes	Agaricales	Inocybaceae	Flammulaster	Flammulaster_muricatus	non-ectomycorrhizal	Saprotroph	Undefined Saprotroph	terrestrial	decayed, fallen wood	Fagus	deciduous	Tedersoo et al 2014, https://www.first-nature.com/fungi/flammulaster-muricatus.php
KF296841	Fungi	Rozellomycota	unidentified	unidentified	unidentified	unidentified	Rozellomycota_sp	non-ectomycorrhizal	Undefined Pathotroph	Undefined Pathotroph - Algae Parasite	mostly water	mostly water, soil			Grossart et al 2016, Wurzbacher et al 2016, Jones et al 2011	Possibly algal parasites, hyperparasites of fungi on phytoplancton, saprotrophic on pollen
AY969547	Fungi	Rozellomycota	unidentified	unidentified	unidentified	unidentified	uncultured_fungus	non-ectomycorrhizal	Undefined Pathotroph	Undefined Pathotroph - Algae Parasite	mostly water	mostly water, soil			Grossart et al 2016, Wurzbacher et al 2016, Jones et al 2011	Possibly algal parasites, hyperparasites of fungi on phytoplancton, saprotrophic on pollen
KC869702	Fungi	unidentified	unidentified	unidentified	unidentified	unidentified	uncultured_fungus	Unknown	Unknown	Unknown	unknown	Unknown
JQ780625	Fungi	Basidiomycota	Agaricomycetes	Hymenochaetales	Hymenochaetaceae	Phellinus	Phellinus_sp_23_OG_2012	non-ectomycorrhizal	Pathotroph	Plant Pathogen	terrestrial	wood		deciduous	Gilbertson and Ryvarden 1987, https://www.first-nature.com/fungi/phellinus-igniarius.php	White rot
GQ999369	Fungi	unidentified	unidentified	unidentified	unidentified	unidentified	uncultured_fungus	non-ectomycorrhizal	Unknown	Unknown	unknown	Unknown
EF434139	Fungi	Zygomycota	Incertae_sedis	Mortierellales	Mortierellaceae	Mortierella	Mortierella_sp	non-ectomycorrhizal	Saprotroph	Undefined Saprotroph-Soil Saprotroph	terrestrial	soil, mosses, plants			Cannon and Kirk 2007, Tedersoo et al 2014, Nagy et al 2011, Tosi et al 2001
KM376369	Fungi	Basidiomycota	Microbotryomycetes	Sporidiobolales	Incertae_sedis	Sporobolomyces	Sporobolomyces_ruberrimus	non-ectomycorrhizal	Saprotroph-Pathotroph	Fungal Parasite-Litter Saprotroph	both	soil, plants, glacier meltwater and ice, freshwater			Tedersoo et al 2014, Kurtzman et al 2011, Yurkov et al 2012
HM244773	Fungi	Ascomycota	Lecanoromycetes	Ostropales	Stictidaceae	Ostropa	Ostropa_barbara	non-ectomycorrhizal	Saprotroph	Undefined Saprotroph	terrestrial	dead wood			Baloch et al 2013, Tedersoo et al 2014
KF297107	Fungi	Rozellomycota	unidentified	unidentified	unidentified	unidentified	Cryptomycota	non-ectomycorrhizal	Undefined Pathotroph	Undefined Pathotroph - Algae Parasite	mostly water	mostly water, soil			Grossart et al 2016, Wurzbacher et al 2016, Jones et al 2011	Possibly algal parasites, hyperparasites of fungi on phytoplancton, saprotrophic on pollen
KM269147	Fungi	Basidiomycota	Incertae_sedis	Malasseziales	Malasseziaceae	Malassezia	Malassezia_sympodialis	non-ectomycorrhizal	Saprotroph-Pathotroph	Animal Pathogen-Fish Pathogen-Undefined Saprotroph	mostly water	deep-sea sediments, hydrothermal vents, stony corals, fish guts, Antarctic soils and in exoskeleton of soil nematodes			Khomich et al 2017
KF815636	Fungi	Ascomycota	unidentified	unidentified	unidentified	unidentified	uncultured_Pezizomycotina	Unknown	Unknown	Unknown	unknown	Unknown
AB494715	Fungi	Basidiomycota	Tremellomycetes	Tremellales	Incertae_sedis	Dioszegia	Dioszegia_rishiriensis	non-ectomycorrhizal	Saprotroph	Undefined Saprotroph	terrestrial	soil			Takashima et al 2011, Kurtzman et al 2011
JF433024	Fungi	Rozellomycota	unidentified	unidentified	unidentified	unidentified	Rozellomycota_sp	non-ectomycorrhizal	Undefined Pathotroph	Undefined Pathotroph - Algae Parasite	mostly water	mostly water, soil			Grossart et al 2016, Wurzbacher et al 2016, Jones et al 2011	Possibly algal parasites, hyperparasites of fungi on phytoplancton, saprotrophic on pollen
KC966196	Fungi	Rozellomycota	unidentified	unidentified	unidentified	unidentified	uncultured_fungus	non-ectomycorrhizal	Undefined Pathotroph	Undefined Pathotroph - Algae Parasite	mostly water	mostly water, soil			Grossart et al 2016, Wurzbacher et al 2016, Jones et al 2011	Possibly algal parasites, hyperparasites of fungi on phytoplancton, saprotrophic on pollen
KJ542165	Fungi	Ascomycota	Sordariomycetes	Hypocreales	Clavicipitaceae	Metarhizium	Metarhizium_brunneum	Unknown	Pathotroph-Symbiotroph	Animal Pathogen-Insects Pathogen-Rhizosphere Associate	terrestrial	plant roots, soil, insects			Cannon and Kirk 2007, Tedersoo et al 2014, Sánchez-Rodríguez et al 2016, Alkhaibari et al 2016, Peng et al 2011
AF444304	Fungi	Basidiomycota	Tremellomycetes	Tremellales	Incertae_sedis	Cryptococcus	Cryptococcus_gastricus	non-ectomycorrhizal	Saprotroph	Undefined Saprotroph	both	sediments from glaciers			Kurtzman et al 2011, Buzzini et al 2012	Can be found in cold environment
FJ197968	Fungi	unidentified	unidentified	unidentified	unidentified	unidentified	uncultured_fungus	non-ectomycorrhizal	Unknown	Unknown	unknown	Unknown
JX042806	Fungi	unidentified	unidentified	unidentified	unidentified	unidentified	uncultured_ectomycorrhizal_fungus	Unknown	Unknown	Unknown	unknown	Unknown
JQ666593	Fungi	Rozellomycota	unidentified	unidentified	unidentified	unidentified	Rozellomycota_sp	non-ectomycorrhizal	Undefined Pathotroph	Undefined Pathotroph - Algae Parasite	mostly water	mostly water, soil			Grossart et al 2016, Wurzbacher et al 2016, Jones et al 2011	Possibly algal parasites, hyperparasites of fungi on phytoplancton, saprotrophic on pollen
EU517015	Fungi	Rozellomycota	unidentified	unidentified	unidentified	unidentified	Rozellomycota_sp	non-ectomycorrhizal	Undefined Pathotroph	Undefined Pathotroph - Algae Parasite	mostly water	mostly water, soil			Grossart et al 2016, Wurzbacher et al 2016, Jones et al 2011	Possibly algal parasites, hyperparasites of fungi on phytoplancton, saprotrophic on pollen
UDB011866	Fungi	Basidiomycota	Agaricomycetes	Agaricales	Strophariaceae	Pholiota	Pholiota_squarrosa	non-ectomycorrhizal	Saprotroph	Undefined Saprotroph	terrestrial	dead wood	Picea, Populus	both	Kuo 2007, Tedersoo et al 2014, https://www.first-nature.com/fungi/pholiota-squarrosa.php	Common on aspens and spruces
UDB016378	Fungi	Basidiomycota	Agaricomycetes	Polyporales	Meruliaceae	Scopuloides	Scopuloides_hydnoides	non-ectomycorrhizal	Saprotroph	Undefined Saprotroph-Wood Saprotroph	terrestrial	terrastrial			Tedersoo et al 2014
KC179735	Fungi	Basidiomycota	Agaricomycetes	Agaricales	Physalacriaceae	Flammulina	Flammulina_rossica	non-ectomycorrhizal	Saprotroph	Undefined Saprotroph	terrestrial	litter,deadwood	Salix, Betula, Populus	deciduous	Kuo 2013, Tedersoo et al 2014, http://gcm.wfcc.info/speciesPage.jsp?strain_name=Flammulina%20rossica
HQ191313	Fungi	Chytridiomycota	Chytridiomycetes	Chytridiales	unidentified	unidentified	Chytridiomycetes_sp	non-ectomycorrhizal	Saprotroph	Undefined Saprotroph	water	water			Gleason et al 2008, Frenken et al 2017	Some are also faculatative or obligate parasites on green algae
FJ237190	Fungi	Rozellomycota	unidentified	unidentified	unidentified	unidentified	Rozellomycota_sp	non-ectomycorrhizal	Undefined Pathotroph	Undefined Pathotroph - Algae Parasite	mostly water	mostly water, soil			Grossart et al 2016, Wurzbacher et al 2016, Jones et al 2011	Possibly algal parasites, hyperparasites of fungi on phytoplancton, saprotrophic on pollen
KP204863	Fungi	Ascomycota	Eurotiomycetes	Eurotiales	Trichocomaceae	Talaromyces	Talaromyces_rugulosus	non-ectomycorrhizal	Saprotroph	Undefined Saprotroph	terrestrial	soil, plant material			Tedersoo et al 2014, Cannon and Kirk 2007
KF297176	Fungi	unidentified	unidentified	unidentified	unidentified	unidentified	Fungi_sp	non-ectomycorrhizal	Unknown	Unknown	unknown	Unknown
JX974772	Fungi	unidentified	unidentified	unidentified	unidentified	unidentified	uncultured_fungus	Unknown	Unknown	Unknown	unknown	Unknown
HG974249	Fungi	Ascomycota	Eurotiomycetes	Chaetothyriales	Incertae_sedis	Bradymyces	Bradymyces_alpinus	non-ectomycorrhizal	Saprotroph	Undefined Saprotroph	terrestrial	rocks, cold environment			Hubka et al 2014
FJ820822	Fungi	unidentified	unidentified	unidentified	unidentified	unidentified	uncultured_fungus	Unknown	Unknown	Unknown	unknown	Unknown
JF497127	Fungi	Ascomycota	Eurotiomycetes	Eurotiales	Trichocomaceae	Aspergillus	Aspergillus_sp	non-ectomycorrhizal	Saprotroph-Pathotroph	Plant Pathogen-Animal Pathogen-Undefined Saprotroph	both	soil, plants, mammals, freshwater, seawater			Wilson et al 2002, Paulussen et al 2017	Causes aspergillosis in mamals and birds (other animals)
EU516679	Fungi	Rozellomycota	unidentified	unidentified	unidentified	unidentified	uncultured_fungus	non-ectomycorrhizal	Undefined Pathotroph	Undefined Pathotroph - Algae Parasite	mostly water	mostly water, soil			Grossart et al 2016, Wurzbacher et al 2016, Jones et al 2011	Possibly algal parasites, hyperparasites of fungi on phytoplancton, saprotrophic on pollen
JN649343	Fungi	Basidiomycota	Agaricomycetes	Corticiales	Corticiaceae	Galzinia	Galzinia_sp_K14/475_(GB)	non-ectomycorrhizal	Saprotroph	Undefined Saprotroph-Wood Saprotroph	terrestrial	wood			Prasher 2015, Tedersoo et al 2014
UDB017891	Fungi	Basidiomycota	Agaricomycetes	Agaricales	Mycenaceae	Mycena	Mycena_vulgaris	non-ectomycorrhizal	Saprotroph	Needle Saprotroph	terrestrial	coniferous needles	Pinus, Picea	conifers	Khomich et al 2017, https://mycena.no/vulgaris.htm
KF934486	Fungi	Basidiomycota	Microbotryomycetes	Incertae_sedis	Incertae_sedis	Glaciozyma	Glaciozyma_sp_KP7_5_1	non-ectomycorrhizal	Saprotroph	Undefined Saprotroph	ice	glacial habitats			Firdaus-Raih et al 2018	Arctic yeast, pyschrophilic yeast
JQ689442	Fungi	Ascomycota	unidentified	unidentified	unidentified	unidentified	uncultured_Ascomycota	Unknown	Unknown	Unknown	unknown	Unknown
KF673590	Fungi	unidentified	unidentified	unidentified	unidentified	unidentified	fungal_endophyte	Unknown	Unknown	Unknown	unknown	Unknown
FJ687268	Fungi	Rozellomycota	unidentified	unidentified	unidentified	unidentified	Rozellomycota_sp	non-ectomycorrhizal	Undefined Pathotroph	Undefined Pathotroph - Algae Parasite	mostly water	mostly water, soil			Grossart et al 2016, Wurzbacher et al 2016, Jones et al 2011	Possibly algal parasites, hyperparasites of fungi on phytoplancton, saprotrophic on pollen
HQ219386	Fungi	Chytridiomycota	unidentified	unidentified	unidentified	unidentified	uncultured_Chytridiomycota	non-ectomycorrhizal	Saprotroph-Pathotroph	Animal Pathogen-Algal Parasite-Undefined Saprotroph	mostly water	water, soil			Frenken et al 2017, Wurzbacher et al 2016, Gleason et al 2008	Contains specialists and generalists infecting phytoplankton, invertebrate animals
KF493982	Fungi	Ascomycota	Laboulbeniomycetes	Pyxidiophorales	unidentified	unidentified	uncultured_fungus	non-ectomycorrhizal	Pathotroph-Saprotroph	Fungal Parasite-Insects Parasites-Undefined Saprotroph	terrestrial	dung, fungi, mites, beetles			Vega and Kaya 2012
LN714590	Fungi	Ascomycota	Dothideomycetes	Pleosporales	unidentified	unidentified	Pleosporales_sp_AK237/05	non-ectomycorrhizal	Pathotroph-Saprotroph-Symbiotroph	Plant Pathogen-Fungal Parasite-Undefined Saprotroph-Endophyte	both	plants, fungi, insects, lichens			Zhang et al 2012, Kruys et al 2006, Cannon and Kirk 2007
JQ081807	Fungi	unidentified	unidentified	unidentified	unidentified	unidentified	uncultured_fungus	Unknown	Unknown	Unknown	unknown	Unknown
KJ812284	Fungi	Ascomycota	Dothideomycetes	Pleosporales	unidentified	unidentified	Pleosporales_sp_RKDO795	non-ectomycorrhizal	Pathotroph-Saprotroph-Symbiotroph	Plant Pathogen-Fungal Parasite-Undefined Saprotroph-Endophyte	both	plants, fungi, insects, lichens			Zhang et al 2012, Kruys et al 2006, Cannon and Kirk 2007
KF296909	Fungi	unidentified	unidentified	unidentified	unidentified	unidentified	uncultured_fungus	non-ectomycorrhizal	Unknown	Unknown	unknown	Unknown
KC965876	Fungi	Chytridiomycota	unidentified	unidentified	unidentified	unidentified	uncultured_fungus	non-ectomycorrhizal	Saprotroph-Pathotroph	Animal Pathogen-Algal Parasite-Undefined Saprotroph	mostly water	water, soil			Frenken et al 2017, Wurzbacher et al 2016, Gleason et al 2008	Contains specialists and generalists infecting phytoplankton, invertebrate animals
AY349453	Fungi	Ascomycota	Saccharomycetes	unidentified	unidentified	unidentified	saccharomycete_sp_P20	non-ectomycorrhizal	Saprotroph-Pathotroph	Plant Pathogen-Animal Pathogen-Undefined Saprotroph	both	plants, animals, degrading organic material			Kurtzman et al 2011, Blackwell et al 2009
HQ021929	Fungi	Ascomycota	Sordariomycetes	Hypocreales	unidentified	unidentified	uncultured_Hypocreaceae	non-ectomycorrhizal	Pathotroph-Saprotroph-Symbiotroph	Animal Pathogen-Insects Parasite-Fungal Parasite-Undefined Saprotroph-Endophyte	terrestrial	plant material, soil, fungi, insects			Vega et al 2009, Cannon and Kirk 2007, Sterkenburg et al 2015
JF495257	Fungi	Basidiomycota	Cystobasidiomycetes	Erythrobasidiales	unidentified	unidentified	uncultured_Erythrobasidiales	non-ectomycorrhizal	Saprotroph	Undefined Saprotroph-Litter Saprotroph	terrestrial	leaves, yeast			Inácio et al 2009
KF617480	Fungi	Ascomycota	Leotiomycetes	Helotiales	unidentified	unidentified	Helotiales_sp	non-ectomycorrhizal	Pathotroph-Saprotroph-Symbiotroph	Plant Pathogen-Undefined Saprotroph-Endophyte	mostly terrestrial	rotting logs, sticks			McLaughlin and Spatafora 2015, Smith et al 1986
KC588586	Fungi	unidentified	unidentified	unidentified	unidentified	unidentified	uncultured_fungus	Unknown	Unknown	Unknown	unknown	Unknown
UDB023500	Fungi	Basidiomycota	Agaricomycetes	Agaricales	unidentified	unidentified	unidentified	Ectomycorrhizal	Symbiotroph	Ectomycorrhizal	terrestrial	terrestrial			Rinaldi et al 2008, Matheny et al 2006
KF212257	Fungi	unidentified	unidentified	unidentified	unidentified	unidentified	fungal_sp_APA_2013	Unknown	Unknown	Unknown	unknown	Unknown
AB375430	Fungi	Basidiomycota	Agaricomycetes	Agaricales	Typhulaceae	Typhula	Typhula_sp	non-ectomycorrhizal	Saprotroph-Pathotroph	Plant Pathogen-Litter Saprotroph	both	coastal dunes, sands, grasslands, under snow			Cannon and Kirk 2007, Tedersoo et al 2014	Psychrotrophic and halotrophic; in cool temperate
KF800585	Fungi	unidentified	unidentified	unidentified	unidentified	unidentified	uncultured_fungus	Unknown	Unknown	Unknown	unknown	Unknown
EU516936	Fungi	Ascomycota	Sordariomycetes	Xylariales	Amphisphaeriaceae	unidentified	Amphisphaeriaceae_sp	non-ectomycorrhizal	Saprotroph	Undefined Saprotroph	terrestrial	wood, plant material			Cannon and Kirk 2007
HM240178	Fungi	Basidiomycota	unidentified	unidentified	unidentified	unidentified	uncultured_Basidiomycota	Unknown	Unknown	Unknown	unknown	Unknown
KC965193	Fungi	Rozellomycota	unidentified	unidentified	unidentified	unidentified	Rozellomycota_sp	non-ectomycorrhizal	Undefined Pathotroph	Undefined Pathotroph - Algae Parasite	mostly water	mostly water, soil			Grossart et al 2016, Wurzbacher et al 2016, Jones et al 2011	Possibly algal parasites, hyperparasites of fungi on phytoplancton, saprotrophic on pollen
JF449736	Fungi	Ascomycota	Dothideomycetes	Capnodiales	Teratosphaeriaceae	unidentified	uncultured_Teratosphaeriaceae	non-ectomycorrhizal	Pathotroph-Saprotroph-Symbiotroph	Plant Pathogen-Undefined Saprotroph-Endophyte	both	plants, lichens, rock, soil			Quaedvlieg et al 2014, Ruibal et al 2009, Crous et al 2009
GQ921811	Fungi	unidentified	unidentified	unidentified	unidentified	unidentified	uncultured_fungus	Unknown	Unknown	Unknown	unknown	Unknown
FR682377	Fungi	Basidiomycota	Agaricomycetes	Auriculariales	unidentified	Exidia		non-ectomycorrhizal	Saprotroph	Wood Saprotroph	terrestrial	wood	Betula	deciduous	Tedersoo et al 2014, Cannon and Kirk 2007
FJ008678	Fungi	Ascomycota	Eurotiomycetes	Chaetothyriales	unidentified	unidentified	Chaetothyriales_sp	non-ectomycorrhizal	Pathotroph-Saprotroph-Symbiotroph	Animal Pathogen-Undefined Saprotroph-Endophyte	possibly terrestrial	rocks, plants, roots			Réblová et al 2013, Bonito et al 2014
DQ421210	Fungi	Chytridiomycota	unidentified	Lobulomycetales	unidentified	unidentified	Chytridiomycota_sp	non-ectomycorrhizal	Saprotroph-Pathotroph	Algae Parasite-Undefined Saprotroph	mostly water	water, soil			Frenken et al 2017, Wurzbacher et al 2016, Seto and Degawa 2015	Obligate parasite of macroalgal hosts
KP100167	Fungi	Basidiomycota	Tremellomycetes	Tremellales	Incertae_sedis	Cryptococcus	Cryptococcus_sp_AgosA101	non-ectomycorrhizal	Pathotroph-Saprotroph-Symbiotroph	Animal Pathogen-Undefined Saprotroph-Endophyte-Epiphyte	both	water, terrestrial			Kurtzman et al 2011, Cannon and Kirk 2007	Can be found in cold environment
KC753407	Fungi	Ascomycota	Dothideomycetes	Pleosporales	unidentified	Didymella	uncultured_Didymella	non-ectomycorrhizal	Saprotroph-Pathotroph	Plant Pathogen-Undefined Saprotroph	terrestrial	plants			Tedersoo et al 2014, Cannon and Kirk 2007	Causes stem blight
KP004888	Fungi	Ascomycota	Dothideomycetes	Pleosporales	Pleosporaceae	Cochliobolus	Cochliobolus_sativus	non-ectomycorrhizal	Pathotroph	Plant Pathogen	terrestrial	soil, seeds, leaves, roots	Poaceae		Cannon and Kirk 2007, Jones and Clifford 1983	Causes root rot, seed blight
KF296911	Fungi	Rozellomycota	unidentified	unidentified	unidentified	unidentified	Rozellomycota_sp	non-ectomycorrhizal	Undefined Pathotroph	Undefined Pathotroph - Algae Parasite	mostly water	mostly water, soil			Grossart et al 2016, Wurzbacher et al 2016, Jones et al 2011	Possibly algal parasites, hyperparasites of fungi on phytoplancton, saprotrophic on pollen
JX974784	Fungi	unidentified	unidentified	unidentified	unidentified	unidentified	uncultured_fungus	Unknown	Unknown	Unknown	unknown	Unknown
KC869738	Fungi	unidentified	unidentified	unidentified	unidentified	unidentified	uncultured_fungus	Unknown	Unknown	Unknown	unknown	Unknown
JN032576	Fungi	Ascomycota	Archaeorhizomycetes	Archaeorhizomycetales	unidentified	unidentified	Archaeorhizomycetales_sp	non-ectomycorrhizal	Saprotroph	Undefined Saprotroph	terrestrial	soil, roots		conifers	Rosling et al 2011
JF432967	Fungi	Rozellomycota	unidentified	unidentified	unidentified	unidentified	Rozellomycota_sp	non-ectomycorrhizal	Undefined Pathotroph	Undefined Pathotroph - Algae Parasite	mostly water	mostly water, soil			Grossart et al 2016, Wurzbacher et al 2016, Jones et al 2011	Possibly algal parasites, hyperparasites of fungi on phytoplancton, saprotrophic on pollen
KC884818	Fungi	Ascomycota	Sordariomycetes	Hypocreales	Hypocreaceae	Trichoderma	Trichoderma_saturnisporum	non-ectomycorrhizal	Saprotroph	Undefined Saprotroph	mostly terrestrial	soil			Wiedow et al 2007	A biological control agent
KC206489	Fungi	Ascomycota	Eurotiomycetes	Eurotiales	Trichocomaceae	Aspergillus	uncultured_Aspergillus	non-ectomycorrhizal	Saprotroph-Pathotroph	Plant Pathogen-Animal Pathogen-Undefined Saprotroph	both	soil, plants, mammals, freshwater, seawater			Wilson et al 2002, Paulussen et al 2017	Causes aspergillosis in mamals and birds (other animals)
UDB016250	Fungi	Basidiomycota	Agaricomycetes	Agaricales	Mycenaceae	Mycena	Mycena_sp	non-ectomycorrhizal	Saprotroph	Leaf Saprotroph-Wood Saprotroph-Undefined Saprotroph	terrestrial	mostly conifers		conifers	Kuo 2010, Grgurinovic and Simpson 2001
AM260816	Fungi	unidentified	unidentified	unidentified	unidentified	unidentified	uncultured_fungus	Unknown	Unknown	Unknown	unknown	Unknown
KF660580	Fungi	Rozellomycota	unidentified	unidentified	unidentified	unidentified	uncultured_Basidiomycota	non-ectomycorrhizal	Undefined Pathotroph	Undefined Pathotroph - Algae Parasite	mostly water	mostly water, soil			Grossart et al 2016, Wurzbacher et al 2016, Jones et al 2011	Possibly algal parasites, hyperparasites of fungi on phytoplancton, saprotrophic on pollen
AB273551	Fungi	Ascomycota	Leotiomycetes	Erysiphales	Erysiphaceae	Blumeria	Blumeria_graminis	non-ectomycorrhizal	Pathotroph	Plant Pathogen	terrestrial	leaves	Poaceae		Tedersoo et al 2014, Cannon and Kirk 2007, https://bladmineerders.nl/blumeria-graminis/	Causes powdery mildew
JX974768	Fungi	Basidiomycota	Agaricomycetes	Agaricales	unidentified	unidentified	Agaricales_sp	Unknown	Pathotroph-Saprotroph-Symbiotroph	Plant Pathogen-Undefined Saprotroph-Ectomycorrhizal	both	terrestrial, water, cold climate			Cannon and Kirk 2007
JX436286	Fungi	unidentified	unidentified	unidentified	unidentified	unidentified	uncultured_fungus	Unknown	Unknown	Unknown	unknown	Unknown
KF823611	Fungi	Basidiomycota	Agaricomycetes	Hymenochaetales	Schizoporaceae	Hyphodontia	Hyphodontia_sp	non-ectomycorrhizal	Saprotroph	Undefined Saprotroph-Wood Saprotroph	terrestrial	dead wood		both	Gafforov et al 2017, Tedersoo et al 2014
LN626919	Fungi	Ascomycota	Sordariomycetes	Hypocreales	Nectriaceae	Fusarium	Fusarium_oxysporum	non-ectomycorrhizal	Saprotroph-Pathotroph	Plant Pathogen-Soil Saprotroph-Wood Saprotroph	terrestrial	soil, plant roots			Duncan and Eslyn 1966, Cannon and Kirk 2007, Inoue et al 2002	Causes wilt and rot on wide variety of crops
GU998593	Fungi	Ascomycota	Leotiomycetes	Helotiales	Helotiaceae	unidentified	uncultured_Helotiaceae	non-ectomycorrhizal	Pathotroph-Saprotroph-Symbiotroph	Plant Pathogen-Undefined Saprotroph-Endophyte	mostly terrestrial	rotting logs, sticks			McLaughlin and Spatafora 2015, Smith et al 1986
KP135041	Fungi	Basidiomycota	Agaricomycetes	Polyporales	Phanerochaetaceae	Ceriporia	Ceriporia_reticulata	non-ectomycorrhizal	Saprotroph	Wood Saprotroph	terrestrial	wood		both	Cannon and Kirk 2007, Tedersoo et al 2014
JF908370	Fungi	Basidiomycota	Agaricomycetes	Agaricales	Mycenaceae	Mycena	Mycena_sanguinolenta	non-ectomycorrhizal	Saprotroph	Litter Saprotroph	terrestrial	trees, grass, moss		both	Grgurinovic and Simpson 2001, https://mycena.no/sanguinolenta.htm
EF031107	Fungi	Zygomycota	Incertae_sedis	Mortierellales	Mortierellaceae	Mortierella	Mortierella_sp_WD16C	non-ectomycorrhizal	Saprotroph	Undefined Saprotroph-Soil Saprotroph	terrestrial	soil, mosses, plants			Cannon and Kirk 2007, Tedersoo et al 2014, Nagy et al 2011, Tosi et al 2001
FR878082	Fungi	Basidiomycota	Agaricomycetes	Russulales	Stereaceae	Gloeocystidiellum	Gloeocystidiellum_kenyense	non-ectomycorrhizal	Saprotroph	Undefined Saprotroph-Wood Saprotroph	terrestrial	wood			Tedersoo et al 2014, Prasher 2015
UDB023509	Fungi	Basidiomycota	Agaricomycetes	Agaricales	Strophariaceae	Pholiota	Pholiota_gummosa	non-ectomycorrhizal	Saprotroph	Undefined Saprotroph	terrestrial	rotting stumps, dead roots			Cannon and Kirk 2007, Tedersoo et al 2014, https://www.first-nature.com/fungi/pholiota-gummosa.php
EF635763	Fungi	Rozellomycota	unidentified	unidentified	unidentified	unidentified	uncultured_fungus	non-ectomycorrhizal	Undefined Pathotroph	Undefined Pathotroph - Algae Parasite	mostly water	mostly water, soil			Grossart et al 2016, Wurzbacher et al 2016, Jones et al 2011	Possibly algal parasites, hyperparasites of fungi on phytoplancton, saprotrophic on pollen
KJ542254	Fungi	Ascomycota	Eurotiomycetes	Eurotiales	Trichocomaceae	Aspergillus	Aspergillus_sp_CJL_2014	non-ectomycorrhizal	Saprotroph-Pathotroph	Plant Pathogen-Animal Pathogen-Undefined Saprotroph	both	soil, plants, mammals, freshwater, seawater			Wilson et al 2002, Paulussen et al 2017	Causes aspergillosis in mamals and birds (other animals)
AY364837	Fungi	Basidiomycota	Microbotryomycetes	Sporidiobolales	Incertae_sedis	Sporobolomyces	Sporobolomyces_beijingensis	non-ectomycorrhizal	Saprotroph	Litter Saprotroph	both	leaves, freshwater			Tedersoo et al 2014, Kurtzman et al 2011
JX857766	Fungi	Basidiomycota	Agaricomycetes	Corticiales	Corticiaceae	Corticium	Lyomyces_sp_5_MPM_2012	non-ectomycorrhizal	Saprotroph	Undefined Saprotroph-Wood Saprotroph	terrestrial	wood			Prasher 2015
KC965494	Fungi	Rozellomycota	unidentified	unidentified	unidentified	unidentified	uncultured_fungus	non-ectomycorrhizal	Undefined Pathotroph	Undefined Pathotroph - Algae Parasite	mostly water	mostly water, soil			Grossart et al 2016, Wurzbacher et al 2016, Jones et al 2011	Possibly algal parasites, hyperparasites of fungi on phytoplancton, saprotrophic on pollen
KM374351	Fungi	Ascomycota	Leotiomycetes	Helotiales	unidentified	Cryptosporiopsis		non-ectomycorrhizal	Unknown	Unknown	terrestrial	roots of woody plants			Cannon and Kirk 2007	Root-inhabiting fungi
KF367517	Fungi	Ascomycota	Eurotiomycetes	Eurotiales	Trichocomaceae	Penicillium	Penicillium_sp_17_BRO_2013	non-ectomycorrhizal	Saprotroph	Wood Saprotroph-Dung Saprotroph-Undefined Saprotroph	terrestrial	soil, plant material			Duncan and Eslyn 1966, Cannon and Kirk 2007
KC588591	Fungi	unidentified	unidentified	unidentified	unidentified	unidentified	uncultured_fungus	Unknown	Unknown	Unknown	unknown	Unknown
DQ420721	Fungi	Ascomycota	Eurotiomycetes	Chaetothyriales	Herpotrichiellaceae	unidentified	unidentified	non-ectomycorrhizal	Saprotroph	Undefined Saprotroph	terrestrial	soil			Tedersoo et al 2014, Cannon and Kirk 2007
HQ433095	Fungi	Ascomycota	Sordariomycetes	Coniochaetales	Coniochaetaceae	Lecythophora	Lecythophora_sp	non-ectomycorrhizal	Saprotroph-Symbiotroph	Undefined Saprotroph-Endophyte	both	wood, water, soil, leaf litter, dung			Damm et al 2010, Taylor et al 2014	Dark Septate Endophyte, known from plant roots
KJ028781	Fungi	Zygomycota	Incertae_sedis	Mucorales	Umbelopsidaceae	Umbelopsis	Umbelopsis_isabellina	non-ectomycorrhizal	Saprotroph	Undefined Saprotroph	terrestrial	soil, litter, leaves		deciduous	Osono and Takeda 2007, Cannon and Kirk 2007, Tedersoo et al 2014
KF296906	Fungi	Rozellomycota	unidentified	unidentified	unidentified	unidentified	uncultured_fungus	non-ectomycorrhizal	Undefined Pathotroph	Undefined Pathotroph - Algae Parasite	mostly water	mostly water, soil			Grossart et al 2016, Wurzbacher et al 2016, Jones et al 2011	Possibly algal parasites, hyperparasites of fungi on phytoplancton, saprotrophic on pollen
FJ820491	Fungi	Basidiomycota	Wallemiomycetes	Wallemiales	Wallemiaceae	Wallemia	Wallemia_sp	non-ectomycorrhizal	Saprotroph	Undefined Saprotroph	both	air, soil, water			Tedersoo et al 2014, Cannon and Kirk 2007
JQ666593	Fungi	Rozellomycota	unidentified	unidentified	unidentified	unidentified	Rozellomycota_sp	non-ectomycorrhizal	Undefined Pathotroph	Undefined Pathotroph - Algae Parasite	mostly water	mostly water, soil			Grossart et al 2016, Wurzbacher et al 2016, Jones et al 2011	Possibly algal parasites, hyperparasites of fungi on phytoplancton, saprotrophic on pollen
JN206157	Fungi	Zygomycota	Incertae_sedis	Mucorales	Mucoraceae	Mucor	Mucor_fusiformis	non-ectomycorrhizal	Saprotroph	Undefined Saprotroph	both	soil, organic substrates, air			Richardson 2009, Tedersoo et al 2014
JN033417	Fungi	Ascomycota	Leotiomycetes	Helotiales	Hyaloscyphaceae	Trichopezizella	Trichopezizella_sp_KUS_F52478	non-ectomycorrhizal	Saprotroph	Undefined Saprotroph	terrestrial	ferns			Tedersoo et al 2014, Haines 1974
EU516826	Fungi	Rozellomycota	unidentified	unidentified	unidentified	unidentified	Rozellomycota_sp	non-ectomycorrhizal	Undefined Pathotroph	Undefined Pathotroph - Algae Parasite	mostly water	mostly water, soil			Grossart et al 2016, Wurzbacher et al 2016, Jones et al 2011	Possibly algal parasites, hyperparasites of fungi on phytoplancton, saprotrophic on pollen
KF646110	Fungi	Basidiomycota	Agaricomycetes	Cantharellales	Ceratobasidiaceae	Ceratobasidium	Ceratobasidium_sp_Rr82	non-ectomycorrhizal	Saprotroph-Pathotroph	Plant Pathogen-Undefined Saprotroph	terrestrial	plant material, soil			Cannon and Kirk 2007, Mosquera-Espinosa et al 2013
JF519527	Fungi	Rozellomycota	unidentified	unidentified	unidentified	unidentified	Rozellomycota_sp	non-ectomycorrhizal	Undefined Pathotroph	Undefined Pathotroph - Algae Parasite	mostly water	mostly water, soil			Grossart et al 2016, Wurzbacher et al 2016, Jones et al 2011	Possibly algal parasites, hyperparasites of fungi on phytoplancton, saprotrophic on pollen
KC965150	Fungi	unidentified	unidentified	unidentified	unidentified	unidentified	uncultured_fungus	Unknown	Unknown	Unknown	unknown	Unknown
KF925316	Fungi	Basidiomycota	Pucciniomycetes	Pucciniales	Pucciniaceae	Gymnosporangium	Gymnosporangium_sabinae	non-ectomycorrhizal	Pathotroph	Plant Pathogen	terrestrial	leaves	Rosaceae, Cupressaceae		Tedersoo et al 2014, http://bladmineerders.nl/gymnosporangium-sabinae/	Causes rust
KF617445	Fungi	unidentified	unidentified	unidentified	unidentified	unidentified	uncultured_fungus	Unknown	Unknown	Unknown	unknown	Unknown
JF519018	Fungi	Basidiomycota	Agaricomycetes	Corticiales	unidentified	unidentified	Corticiales_sp	non-ectomycorrhizal	Saprotroph-Pathotroph	Plant Pathogen-Wood Saprotroph	terrestrial	wood, grass			Cannon and Kirk 2007
KC176281	Fungi	Basidiomycota	Agaricomycetes	Agaricales	Psathyrellaceae	Coprinellus	Coprinellus_cf_micaceus_T_776	non-ectomycorrhizal	Saprotroph	Undefined Saprotroph	terrestrial	rotten wood			Cannon and Kirk 2007, Kuo 2008
KC965558	Fungi	Rozellomycota	unidentified	unidentified	unidentified	unidentified	uncultured_fungus	non-ectomycorrhizal	Undefined Pathotroph	Undefined Pathotroph - Algae Parasite	mostly water	mostly water, soil			Grossart et al 2016, Wurzbacher et al 2016, Jones et al 2011	Possibly algal parasites, hyperparasites of fungi on phytoplancton, saprotrophic on pollen
EU520640	Fungi	Ascomycota	Dothideomycetes	Pleosporales	unidentified	unidentified	Pleosporales_sp	non-ectomycorrhizal	Pathotroph-Saprotroph-Symbiotroph	Plant Pathogen-Fungal Parasite-Undefined Saprotroph-Endophyte	both	plants, fungi, insects, lichens			Zhang et al 2012, Kruys et al 2006, Cannon and Kirk 2007
KF617689	Fungi	Ascomycota	Leotiomycetes	Incertae_sedis	Myxotrichaceae	unidentified	Myxotrichaceae_sp	non-ectomycorrhizal	Saprotroph-Pathotroph	Animal Pathogen-Bats Pathogen-Undefined Saprotroph	terrestrial	soil, plants, bats			Cannon and Kirk 2007
KC869738	Fungi	unidentified	unidentified	unidentified	unidentified	unidentified	uncultured_fungus	Unknown	Unknown	Unknown	unknown	Unknown
DQ093777	Fungi	unidentified	unidentified	unidentified	unidentified	unidentified	uncultured_fungus	non-ectomycorrhizal	Unknown	Unknown	unknown	Unknown
FJ820507	Fungi	Basidiomycota	Agaricomycetes	Trechisporales	Hydnodontaceae	Trechispora	Trechispora_stevensonii	non-ectomycorrhizal	Saprotroph	Wood Saprotroph	terrestrial	wood		deciduous	Gilbertson and Ryvarden 1987
KF800146	Fungi	unidentified	unidentified	unidentified	unidentified	unidentified	uncultured_fungus	Unknown	Unknown	Unknown	unknown	Unknown
EU516997	Fungi	Basidiomycota	Ustilaginomycetes	Ustilaginales	Ustilaginaceae	Ustilago	Ustilago_sp	non-ectomycorrhizal	Pathotroph	Plant Pathogen	terrestrial	plants			Tedersoo et al 2014, Kurtzman et al 2011, Cannon and Kirk 2007
JX968002	Fungi	Basidiomycota	Agaricomycetes	Thelephorales	Thelephoraceae	Tomentella	uncultured_Tomentella	Ectomycorrhizal	Symbiotroph	Ectomycorrhizal	terrestrial	trees		both	Rinaldi et al 2008, Cannon and Kirk 2007, Lu et al 2018
KC785573	Fungi	unidentified	unidentified	unidentified	unidentified	unidentified	uncultured_fungus	Unknown	Unknown	Unknown	unknown	Unknown
KC965468	Fungi	Basidiomycota	Agaricomycetes	Polyporales	unidentified	unidentified	Polyporales_sp	non-ectomycorrhizal	Pathotroph-Saprotroph-Symbiotroph	Plant Pathogen-Undefined Saprotroph-Lichenized	terrestrial	terrastrial			Khomich et al 2017
FR837930	Fungi	Basidiomycota	Agaricomycetes	Russulales	Peniophoraceae	Entomocorticium	Entomocorticium_sp_ZK25/08	non-ectomycorrhizal	Saprotroph-Symbiotroph	Undefined Saprotroph-Insects Mutualist	terrestrial	terrestrial	bark beetles		Tedersoo et al 2014, Vissa and Hofstetter 2017	Mutualist of bark beetles
EU516679	Fungi	Rozellomycota	unidentified	unidentified	unidentified	unidentified	uncultured_fungus	non-ectomycorrhizal	Undefined Pathotroph	Undefined Pathotroph - Algae Parasite	mostly water	mostly water, soil			Grossart et al 2016, Wurzbacher et al 2016, Jones et al 2011	Possibly algal parasites, hyperparasites of fungi on phytoplancton, saprotrophic on pollen
JQ666534	Fungi	Rozellomycota	unidentified	unidentified	unidentified	unidentified	Rozellomycota_sp	non-ectomycorrhizal	Undefined Pathotroph	Undefined Pathotroph - Algae Parasite	mostly water	mostly water, soil			Grossart et al 2016, Wurzbacher et al 2016, Jones et al 2011	Possibly algal parasites, hyperparasites of fungi on phytoplancton, saprotrophic on pollen
KR063526	Fungi	Ascomycota	Leotiomycetes	Helotiales	unidentified	Cadophora	uncultured_Cadophora	non-ectomycorrhizal	Saprotroph-Symbiotroph	Undefined Saprotroph-Endophyte	terrestrial	grasslands, roots			Tedersoo et al 2014, Knapp et al 2018
HM131325	Fungi	Basidiomycota	Pucciniomycetes	Pucciniales	Pucciniaceae	Puccinia	Puccinia_coronati-agrostidis	non-ectomycorrhizal	Pathotroph	Plant Pathogen	terrestrial	leaves	Frangula, Rhamnus, Poaceae	deciduous	Tedersoo et al 2014, http://bladmineerders.nl/puccinia-coronata/, http://bladmineerders.nl/puccinia-agrostidis/	Causes rust
JN032502	Fungi	Basidiomycota	Agaricomycetes	Cantharellales	unidentified	unidentified	Cantharellales_sp	Ectomycorrhizal	Symbiotroph	Ectomycorrhizal	terrestrial	roots of orchids			Cannon and Kirk 2007, Gónzalez et al 2016, Mosquera-Espinosa et al 2013
KP132867	Fungi	Basidiomycota	Tremellomycetes	Trichosporonales	Trichosporonaceae	Trichosporon	Trichosporon_inkin	non-ectomycorrhizal	Pathotroph	Animal Pathogen	both	skin, soil, water			Irinyi et al 2015, Kurtzman et al 2011	Opportunistic human or animal pathogen
HF678532	Fungi	Ascomycota	Sordariomycetes	Microascales	Halosphaeriaceae	Cirrenalia	Cirrenalia_macrocephala	non-ectomycorrhizal	Saprotroph	Undefined Saprotroph-Wood Saprotroph	water	marine habitat, driftwood			Jones and Pang 2012, Zhao and Liu 2005
EU192362	Fungi	Basidiomycota	Incertae_sedis	Malasseziales	Malasseziaceae	Malassezia	Malassezia_sp_LCP_2008a	non-ectomycorrhizal	Saprotroph-Pathotroph	Animal Pathogen-Fish Pathogen-Undefined Saprotroph	mostly water	deep-sea sediments, hydrothermal vents, stony corals, fish guts, Antarctic soils and in exoskeleton of soil nematodes			Khomich et al 2017
JN836641	Fungi	unidentified	unidentified	unidentified	unidentified	unidentified	uncultured_fungus	Unknown	Unknown	Unknown	unknown	Unknown
GU327530	Fungi	Chytridiomycota	unidentified	unidentified	unidentified	unidentified	uncultured_Chytridiomycota	non-ectomycorrhizal	Saprotroph-Pathotroph	Animal Pathogen-Algal Parasite-Undefined Saprotroph	mostly water	water, soil			Frenken et al 2017, Wurzbacher et al 2016, Gleason et al 2008	Contains specialists and generalists infecting phytoplankton, invertebrate animals
JQ666536	Fungi	Chytridiomycota	Chytridiomycetes	Rhizophydiales	unidentified	unidentified	Chytridiomycota_sp	non-ectomycorrhizal	Pathotroph	Animal Pathogen-Algae Parasite	water	water, sediments			Wurzbacher et al 2016, Gleason et al 2008	Group of well described phytoplankton parasites
AY999126	Fungi	Ascomycota	Sordariomycetes	Sordariales	Lasiosphaeriaceae	Podospora	Podospora_appendiculata	non-ectomycorrhizal	Saprotroph	Dung Saprotroph	terrestrial	dung			Melo et al 2015, Bell 1983, Purahong et al 2016
UDB023469	Fungi	Basidiomycota	Agaricomycetes	Polyporales	Polyporaceae	Hapalopilus	Hapalopilus_rutilans	non-ectomycorrhizal	Saprotroph	Wood Saprotroph	terrestrial	wood		both	Gilbertson and Ryvarden 1987, Cannon and Kirk 2007
JX915323	Fungi	unidentified	unidentified	unidentified	unidentified	unidentified	uncultured_fungus	Unknown	Unknown	Unknown	unknown	Unknown
KC883505	Fungi	Basidiomycota	Pucciniomycetes	Pucciniales	Melampsoraceae	unidentified	uncultured_Melampsora	non-ectomycorrhizal	Pathotroph	Plant Pathogen	terrestrial	trees	Populus	deciduous	Tedersoo et al 2014, https://ohioline.osu.edu/factsheet/plpath-tree-8	Causes rust
LN609269	Fungi	Ascomycota	Leotiomycetes	Thelebolales	Thelebolaceae	Thelebolus	Thelebolus_sp_CBS_137501	non-ectomycorrhizal	Saprotroph	Undefined Saprotroph	both	animal dung, cold climate, soil, water			Hoog et al 2005, Cannon and Kirk 2007, Tedersoo et al 2014
LN714529	Fungi	Ascomycota	Dothideomycetes	Botryosphaeriales	Incertae_sedis	Camarosporium	Camarosporium_brabeji	non-ectomycorrhizal	Pathotroph-Symbiotroph	Plant Pathogen-Endophyte	terrestrial	leaves			Cannon and Kirk 2007, Crous and Groenewald 2017
EU516748	Fungi	Ascomycota	Leotiomycetes	Helotiales	unidentified	unidentified	Helotiales_sp	non-ectomycorrhizal	Pathotroph-Saprotroph-Symbiotroph	Plant Pathogen-Undefined Saprotroph-Endophyte	mostly terrestrial	rotting logs, sticks			McLaughlin and Spatafora 2015, Smith et al 1986
FJ197968	Fungi	unidentified	unidentified	unidentified	unidentified	unidentified	uncultured_fungus	non-ectomycorrhizal	Unknown	Unknown	unknown	Unknown
KC965876	Fungi	Chytridiomycota	unidentified	unidentified	unidentified	unidentified	uncultured_fungus	non-ectomycorrhizal	Saprotroph-Pathotroph	Animal Pathogen-Algal Parasite-Undefined Saprotroph	mostly water	water, soil			Frenken et al 2017, Wurzbacher et al 2016, Gleason et al 2008	Contains specialists and generalists infecting phytoplankton, invertebrate animals
HM240178	Fungi	Basidiomycota	unidentified	unidentified	unidentified	unidentified	uncultured_Basidiomycota	Unknown	Unknown	Unknown	unknown	Unknown
GU174330	Fungi	Ascomycota	Leotiomycetes	Rhytismatales	unidentified	unidentified	Rhytismatales_sp	non-ectomycorrhizal	Pathotroph-Saprotroph-Symbiotroph	Plant Pathogen-Needle Saprotroph-Endophyte	terrestrial	plants, needles			Lantz et al 2017, Cannon and Kirk 2007	Causes tar spots; needle-cast pathogens
JX974770	Fungi	unidentified	unidentified	unidentified	unidentified	unidentified	uncultured_fungus	Unknown	Unknown	Unknown	unknown	Unknown
JQ666593	Fungi	Rozellomycota	unidentified	unidentified	unidentified	unidentified	Rozellomycota_sp	non-ectomycorrhizal	Undefined Pathotroph	Undefined Pathotroph - Algae Parasite	mostly water	mostly water, soil			Grossart et al 2016, Wurzbacher et al 2016, Jones et al 2011	Possibly algal parasites, hyperparasites of fungi on phytoplancton, saprotrophic on pollen
DQ481812	Fungi	Basidiomycota	Agaricomycetes	Agaricales	Cortinariaceae	Cortinarius	Cortinarius_sp	Ectomycorrhizal	Symbiotroph	Ectomycorrhizal	terrestrial	terrestrial	Pinus, Salix, Fagus	both	Rinaldi et al 2008, Cannon and Kirk 2007
AB986414	Fungi	Ascomycota	Eurotiomycetes	Chaetothyriales	Herpotrichiellaceae	Cladophialophora	Cladophialophora_sp_KO_groupC_2014	non-ectomycorrhizal	Saprotroph	Undefined Saprotroph	terrestrial	soil			James et al 2006, Cannon and Kirk 2007
KP152486	Fungi	Ascomycota	Dothideomycetes	Dothideales	Dothioraceae	Sydowia	Sydowia_polyspora	non-ectomycorrhizal	Saprotroph-Pathotroph	Plant Pathogen-Needle Saprotroph	terrestrial	trees	Pinus, Picea, Juniperus	conifers	Tedersoo et al 2014, Sutton and Waterston 1970	Causes needle necrosis
FJ873422	Fungi	Ascomycota	Saccharomycetes	Saccharomycetales	Incertae_sedis	Candida	Candida_alishanica	non-ectomycorrhizal	Saprotroph	Undefined Saprotroph	terrestrial	soil, forest			Hsieh et al 2010	This genus is polyphyletic and contains species that function very differently dependent on what they are.
EU517013	Fungi	Chytridiomycota	unidentified	unidentified	unidentified	unidentified	Chytridiomycota_sp	non-ectomycorrhizal	Saprotroph-Pathotroph	Animal Pathogen-Algal Parasite-Undefined Saprotroph	mostly water	water, soil			Frenken et al 2017, Wurzbacher et al 2016, Gleason et al 2008	Contains specialists and generalists infecting phytoplankton, invertebrate animals
KF493967	Fungi	Ascomycota	Dothideomycetes	Pleosporales	Sporormiaceae	unidentified	uncultured_Preussia	non-ectomycorrhizal	Saprotroph	Soil Saprotroph-Wood Saprotroph-Dung Saprotroph-Undefined Saprotroph	terrestrial	soil, plant material, wood, coprophilous habitat			Chang and Wang 2009, Gonzalez-Menendez et al 2017, Tedersoo et al 2014	Coprophilous habitat
UDB023482	Fungi	Basidiomycota	Agaricomycetes	Agaricales	Agaricaceae	Lycoperdon	Lycoperdon_caudatum	non-ectomycorrhizal	Saprotroph	Undefined Saprotroph	terrestrial	woodland			Khomich et al 2017
GQ999240	Fungi	Ascomycota	Eurotiomycetes	Eurotiales	unidentified	unidentified	Eurotiales_sp	non-ectomycorrhizal	Saprotroph-Pathotroph	Plant Pathogen-Undefined Saprotroph	both	soil, plants, water			Sterkenburg et al 2015
HQ191313	Fungi	Chytridiomycota	Chytridiomycetes	Chytridiales	unidentified	unidentified	unidentified	non-ectomycorrhizal	Saprotroph	Undefined Saprotroph	water	water			Gleason et al 2008, Frenken et al 2017	Some are also faculatative or obligate parasites on green algae
JQ689414	Fungi	Chytridiomycota	unidentified	unidentified	unidentified	unidentified	uncultured_Chytridiomycota	non-ectomycorrhizal	Saprotroph-Pathotroph	Animal Pathogen-Algal Parasite-Undefined Saprotroph	mostly water	water, soil			Frenken et al 2017, Wurzbacher et al 2016, Gleason et al 2008	Contains specialists and generalists infecting phytoplankton, invertebrate animals
AY969466	Fungi	Rozellomycota	unidentified	unidentified	unidentified	unidentified	Rozellomycota_sp	non-ectomycorrhizal	Undefined Pathotroph	Undefined Pathotroph - Algae Parasite	mostly water	mostly water, soil			Grossart et al 2016, Wurzbacher et al 2016, Jones et al 2011	Possibly algal parasites, hyperparasites of fungi on phytoplancton, saprotrophic on pollen
KF800318	Fungi	Ascomycota	Dothideomycetes	unidentified	unidentified	unidentified	uncultured_fungus	Unknown	Unknown	Unknown	unknown	Unknown
KC966066	Fungi	Rozellomycota	unidentified	unidentified	unidentified	unidentified	Rozellomycota_sp	non-ectomycorrhizal	Undefined Pathotroph	Undefined Pathotroph - Algae Parasite	mostly water	mostly water, soil			Grossart et al 2016, Wurzbacher et al 2016, Jones et al 2011	Possibly algal parasites, hyperparasites of fungi on phytoplancton, saprotrophic on pollen
KF297121	Fungi	Rozellomycota	unidentified	unidentified	unidentified	unidentified	uncultured_fungus	non-ectomycorrhizal	Undefined Pathotroph	Undefined Pathotroph - Algae Parasite	mostly water	mostly water, soil			Grossart et al 2016, Wurzbacher et al 2016, Jones et al 2011	Possibly algal parasites, hyperparasites of fungi on phytoplancton, saprotrophic on pollen
UDB021045	Fungi	Basidiomycota	Agaricomycetes	Polyporales	Polyporaceae	Polyporus	Polyporus_squamosus	non-ectomycorrhizal	Saprotroph-Pathotroph	Plant Pathogen-Wood Saprotroph	terrestrial	dead and live wood		deciduous	Gilbertson and Ryvarden 1987, Kuo 2015, https://www.first-nature.com/fungi/polyporus-squamosus.php
JF449593	Fungi	Ascomycota	Dothideomycetes	Pleosporales	Phaeosphaeriaceae	unidentified	uncultured_Phaeosphaeriaceae	non-ectomycorrhizal	Pathotroph-Saprotroph-Symbiotroph	Plant Pathogen-Undefined Saptrotroph-Litter Saprotroph-Endophytes	terrestrial	plants	Poaceae		Jayasiri et al 2015
JX974768	Fungi	Basidiomycota	Agaricomycetes	Agaricales	unidentified	unidentified	Agaricales_sp	Unknown	Pathotroph-Saprotroph-Symbiotroph	Plant Pathogen-Undefined Saprotroph-Ectomycorrhizal	both	terrestrial, water, cold climate			Cannon and Kirk 2007
JQ666464	Fungi	Rozellomycota	unidentified	unidentified	unidentified	unidentified	Rozellomycota_sp	non-ectomycorrhizal	Undefined Pathotroph	Undefined Pathotroph - Algae Parasite	mostly water	mostly water, soil			Grossart et al 2016, Wurzbacher et al 2016, Jones et al 2011	Possibly algal parasites, hyperparasites of fungi on phytoplancton, saprotrophic on pollen
KM374377	Fungi	unidentified	unidentified	unidentified	unidentified	unidentified	uncultured_fungus	Unknown	Unknown	Unknown	unknown	Unknown
KC869728	Fungi	Rozellomycota	unidentified	unidentified	unidentified	unidentified	Rozellomycota_sp	non-ectomycorrhizal	Undefined Pathotroph	Undefined Pathotroph - Algae Parasite	mostly water	mostly water, soil			Grossart et al 2016, Wurzbacher et al 2016, Jones et al 2011	Possibly algal parasites, hyperparasites of fungi on phytoplancton, saprotrophic on pollen
JX188222	Fungi	Basidiomycota	Microbotryomycetes	Sporidiobolales	Incertae_sedis	Rhodotorula	Rhodotorula_sp	non-ectomycorrhizal	Saprotroph	Undefined Saprotroph-Litter Saprotroph	both	leaves, soil, water			Khomich et al 2017, Shivas and Rodrigues 1983, Yurkov et al 2012, Brandão et al 2017
GU931768	Fungi	Ascomycota	unidentified	unidentified	unidentified	unidentified	uncultured_Ascomycota	non-ectomycorrhizal	Unknown	Unknown	unknown	Unknown
KC869728	Fungi	Rozellomycota	unidentified	unidentified	unidentified	unidentified	Rozellomycota_sp	non-ectomycorrhizal	Undefined Pathotroph	Undefined Pathotroph - Algae Parasite	mostly water	mostly water, soil			Grossart et al 2016, Wurzbacher et al 2016, Jones et al 2011	Possibly algal parasites, hyperparasites of fungi on phytoplancton, saprotrophic on pollen
HG917292	Fungi	Ascomycota	Saccharomycetes	Saccharomycetales	unidentified	Candida	uncultured_Candida	non-ectomycorrhizal	Pathotroph-Saprotroph-Symbiotroph	Animal Pathogen-Insects Parasite-Undefined Saprotroph-Endophyte	both	soil, plants, insects, fresh water lakes			Skinner and Fletcher 1960, Kurtzman et al 2011	This genus is polyphyletic and contains species that function very differently dependent on what they are.
JF805370	Fungi	Basidiomycota	Microbotryomycetes	Leucosporidiales	unidentified	unidentified	Leucosporidiales_sp	non-ectomycorrhizal	Saprotroph	Undefined Saprotroph	mostly water	river, fresh water, ice			Aime et al 2006, Sampaio et al 2003	Antarctic environments
KC871025	Fungi	Ascomycota	Eurotiomycetes	Onygenales	Onygenaceae	Aphanoascus	Aphanoascus_sp_DX_SER4	non-ectomycorrhizal	Saprotroph	Undefined Saprotroph	unknown	Unknown			Tedersoo et al 2014
HM240809	Fungi	Ascomycota	Dothideomycetes	Pleosporales	Incertae_sedis	Phoma	Phoma_sp	non-ectomycorrhizal	Pathotroph-Saprotroph-Symbiotroph	Plant Pathogen-Wood Saprotroph-Endophyte	terrestrial	soil, plant material, lichenicolous			Rai et al 2014, Krupa 1979, Cannon and Kirk 2007
KF617421	Fungi	unidentified	unidentified	unidentified	unidentified	unidentified	uncultured_fungus	non-ectomycorrhizal	Unknown	Unknown	unknown	Unknown
KF617876	Fungi	unidentified	unidentified	unidentified	unidentified	unidentified	uncultured_fungus	Unknown	Unknown	Unknown	unknown	Unknown
JX290153	Fungi	Basidiomycota	Exobasidiomycetes	Microstromatales	unidentified	unidentified	Microstromatales_sp	non-ectomycorrhizal	Pathotroph	Plant Pathogen	terrestrial	plants			Begerow et al 2001, Cannon and Kirk 2007
FJ197859	Fungi	unidentified	unidentified	unidentified	unidentified	unidentified	uncultured_fungus	Unknown	Unknown	Unknown	unknown	Unknown
KC965670	Fungi	Ascomycota	Eurotiomycetes	Chaetothyriales	unidentified	unidentified	Chaetothyriales_sp	non-ectomycorrhizal	Pathotroph-Saprotroph-Symbiotroph	Animal Pathogen-Undefined Saprotroph-Endophyte	possibly terrestrial	rocks, plants, roots			Réblová et al 2013, Bonito et al 2014
HF674760	Fungi	Ascomycota	Dothideomycetes	Dothideales	Dothioraceae	Aureobasidium	Aureobasidium_sp_N5	non-ectomycorrhizal	Saprotroph-Pathotroph	Plant Pathogen-Animal Pathogen-Fish Pathogen-Undefined Saprotroph	both	soil, plants, animals, air, some on fish and mammals			Cannon and Kirk 2007, Liu 2011
HQ219449	Fungi	Chytridiomycota	unidentified	unidentified	unidentified	unidentified	uncultured_Chytridiomycota	non-ectomycorrhizal	Saprotroph-Pathotroph	Animal Pathogen-Algal Parasite-Undefined Saprotroph	mostly water	water, soil			Frenken et al 2017, Wurzbacher et al 2016, Gleason et al 2008	Contains specialists and generalists infecting phytoplankton, invertebrate animals
KF617959	Fungi	unidentified	unidentified	unidentified	unidentified	unidentified	uncultured_fungus	non-ectomycorrhizal	Unknown	Unknown	unknown	Unknown
GU721870	Fungi	Basidiomycota	Agaricomycetes	Hymenochaetales	Hymenochaetaceae	Hymenochaete	Hymenochaete_sp	non-ectomycorrhizal	Saprotroph	Undefined Saprotroph-Wood Saprotroph	terrestrial	wood			Cannon and Kirk 2007, Tedersoo et al 2014
HQ211568	Fungi	Zygomycota	Incertae_sedis	Mortierellales	Mortierellaceae	Mortierella	uncultured_Mortierella	non-ectomycorrhizal	Saprotroph	Undefined Saprotroph-Soil Saprotroph	terrestrial	soil, mosses, plants			Cannon and Kirk 2007, Tedersoo et al 2014, Nagy et al 2011, Tosi et al 2001
FJ820531	Fungi	Basidiomycota	Agaricomycetes	Trechisporales	Hydnodontaceae	Sistotremastrum	Sistotremastrum_sp	non-ectomycorrhizal	Saprotroph	Undefined Saprotroph-Wood Saprotroph	terrestrial	wood			Tedersoo et al 2014
KC869735	Fungi	unidentified	unidentified	unidentified	unidentified	unidentified	uncultured_fungus	Unknown	Unknown	Unknown	unknown	Unknown
JN032573	Fungi	Ascomycota	Archaeorhizomycetes	Archaeorhizomycetales	Archaeorhizomycetaceae	Archaeorhizomyces	Archaeorhizomyces_sp	non-ectomycorrhizal	Saprotroph	Root Saprotroph	terrestrial	soil, roots		conifers	Rosling et al 2011
KF617378	Fungi	Basidiomycota	Tremellomycetes	Tremellales	unidentified	unidentified	uncultured_fungus	non-ectomycorrhizal	Saprotroph-Pathotroph	Animal Pathogen-Fungal Parasite-Undefined Saprotroph	terrestrial	wood, soil, other fungi			Cannon and Kirk 2007
KC965150	Fungi	unidentified	unidentified	unidentified	unidentified	unidentified	uncultured_fungus	Unknown	Unknown	Unknown	unknown	Unknown
GQ219819	Fungi	Ascomycota	Sordariomycetes	Chaetosphaeriales	Chaetosphaeriaceae	Chaetosphaeria	Chaetosphaeria_sp	non-ectomycorrhizal	Saprotroph-Symbiotroph	Litter Saprotroph-Wood Saprotroph-Endophyte	mostly terrestrial	dead wood			Cannon and Kirk 2007
HG917289	Fungi	Ascomycota	Eurotiomycetes	Eurotiales	unidentified	unidentified	Eurotiales_sp	non-ectomycorrhizal	Saprotroph-Pathotroph	Plant Pathogen-Undefined Saprotroph	both	soil, plants, water			Sterkenburg et al 2015
GU327430	Fungi	Ascomycota	Dothideomycetes	Capnodiales	unidentified	unidentified	uncultured_Capnodiales	non-ectomycorrhizal	Pathotroph-Saprotroph-Symbiotroph	Plant Pathogen-Wood Saprotroph-Litter Saprotroph-Lichenized-Endophyte-Epiphyte	mostly terrestrial	trunks, leaves			Crous et al 2009, Cannon and Kirk 2007
KF297001	Fungi	unidentified	unidentified	unidentified	unidentified	unidentified	uncultured_fungus	Unknown	Unknown	Unknown	unknown	Unknown
JF506840	Fungi	Ascomycota	unidentified	unidentified	unidentified	unidentified	uncultured_Ascomycota	Unknown	Unknown	Unknown	unknown	Unknown
HM240178	Fungi	Basidiomycota	unidentified	unidentified	unidentified	unidentified	uncultured_Basidiomycota	Unknown	Unknown	Unknown	unknown	Unknown
JQ666445	Fungi	unidentified	unidentified	unidentified	unidentified	unidentified	uncultured_soil_fungus	Unknown	Unknown	Unknown	unknown	Unknown
KF296880	Fungi	Rozellomycota	unidentified	unidentified	unidentified	unidentified	uncultured_fungus	non-ectomycorrhizal	Undefined Pathotroph	Undefined Pathotroph - Algae Parasite	mostly water	mostly water, soil			Grossart et al 2016, Wurzbacher et al 2016, Jones et al 2011	Possibly algal parasites, hyperparasites of fungi on phytoplancton, saprotrophic on pollen
UDB019415	Fungi	Basidiomycota	Agaricomycetes	Russulales	Stereaceae	Stereum	Stereum_subtomentosum	non-ectomycorrhizal	Saprotroph	Wood Saprotroph	terrestrial	dead wood		deciduous	Tedersoo et al 2014, https://www.first-nature.com/fungi/stereum-subtomentosum.php
KM056333	Fungi	Ascomycota	Dothideomycetes	Venturiales	Venturiaceae	Protoventuria	Protoventuria_alpina	non-ectomycorrhizal	Pathotroph	Plant Pathogen	terrestrial	leaves			Tedersoo et al 2014, Hosseini-Nasabnia et al 2016
JX436286	Fungi	unidentified	unidentified	unidentified	unidentified	unidentified	uncultured_fungus	Unknown	Unknown	Unknown	unknown	Unknown
EU516826	Fungi	Rozellomycota	unidentified	unidentified	unidentified	unidentified	Rozellomycota_sp	non-ectomycorrhizal	Undefined Pathotroph	Undefined Pathotroph - Algae Parasite	mostly water	mostly water, soil			Grossart et al 2016, Wurzbacher et al 2016, Jones et al 2011	Possibly algal parasites, hyperparasites of fungi on phytoplancton, saprotrophic on pollen
AF398457	Fungi	Basidiomycota	Exobasidiomycetes	Tilletiales	Tilletiaceae	Tilletia	Tilletia_holci	non-ectomycorrhizal	Pathotroph	Plant Pathogen	terrestrial	grass	Poaceae		Tedersoo et al 2014, http://bladmineerders.nl/tilletia-holci/
UDB015830	Fungi	Basidiomycota	Agaricomycetes	Boletales	Rhizopogonaceae	Rhizopogon	Rhizopogon_luteolus	Ectomycorrhizal	Symbiotroph	Ectomycorrhizal	terrestrial	pine forests	Pinus	conifers	Rinaldi et al 2008, Gbadegesin 1990, https://www.first-nature.com/fungi/rhizopogon-luteolus.php
EU686895	Fungi	Ascomycota	Sordariomycetes	Microascales	Halosphaeriaceae	unidentified	Halosphaeriaceae_sp	non-ectomycorrhizal	Saprotroph-Pathotroph	Algae Parasite-Wood Saprotroph-Algae Saprotroph	water	freshwater, driftwood, algae			Li 2016, Jones and Pang 2012
FJ237195	Fungi	unidentified	unidentified	unidentified	unidentified	unidentified	uncultured_fungus	Unknown	Unknown	Unknown	unknown	Unknown
AM711408	Fungi	unidentified	unidentified	unidentified	unidentified	unidentified	uncultured_compost_fungus	Unknown	Unknown	Unknown	unknown	Unknown
KF516956	Fungi	Ascomycota	Lecanoromycetes	Umbilicariales	Umbilicariaceae	Umbilicaria	Umbilicaria_sp	non-ectomycorrhizal	Symbiotroph	Lichenized	terrestrial	rocks, sedimentary siliceous rocks			Esslinger 2019, http://lichenportal.org/portal/taxa/index.php?taxon=52139
JX436286	Fungi	unidentified	unidentified	unidentified	unidentified	unidentified	uncultured_fungus	Unknown	Unknown	Unknown	unknown	Unknown
KC869740	Fungi	Rozellomycota	unidentified	unidentified	unidentified	unidentified	uncultured_fungus	non-ectomycorrhizal	Undefined Pathotroph	Undefined Pathotroph - Algae Parasite	mostly water	mostly water, soil			Grossart et al 2016, Wurzbacher et al 2016, Jones et al 2011	Possibly algal parasites, hyperparasites of fungi on phytoplancton, saprotrophic on pollen
HQ191293	Fungi	Chytridiomycota	unidentified	unidentified	unidentified	unidentified	uncultured_Chytridiomycota	non-ectomycorrhizal	Saprotroph-Pathotroph	Animal Pathogen-Algal Parasite-Undefined Saprotroph	mostly water	water, soil			Frenken et al 2017, Wurzbacher et al 2016, Gleason et al 2008	Contains specialists and generalists infecting phytoplankton, invertebrate animals
FR682357	Fungi	Basidiomycota	Exobasidiomycetes	Exobasidiales	unidentified	unidentified	Exobasidiales_sp	non-ectomycorrhizal	Pathotroph	Plant Pathogen	terrestrial	plants			Devasahayam 2009, Cannon and Kirk 2007	Causes swelling on plants
KF296967	Fungi	unidentified	unidentified	unidentified	unidentified	unidentified	uncultured_fungus	Unknown	Unknown	Unknown	unknown	Unknown
KJ831883	Fungi	Basidiomycota	Agaricomycetes	Polyporales	Meruliaceae	Phlebia	Phlebia_cf_tremellosa_RG_2014	non-ectomycorrhizal	Saprotroph	Wood Saprotroph	terrestrial	dead wood		both	Kirk et al 2008, Kuo 2008
KR014358	Fungi	Ascomycota	Dothideomycetes	Pleosporales	unidentified	unidentified	Roussoellaceae_sp_MUT_4886	non-ectomycorrhizal	Saprotroph	Soil Saprotroph-Wood Saprotroph-Dung Saprotroph-Undefined Saprotroph	terrestrial	grasses, dead plant material	Poaceae		Liu et al 2014
HG917285	Fungi	Ascomycota	Saccharomycetes	Saccharomycetales	unidentified	Candida	uncultured_Candida	non-ectomycorrhizal	Pathotroph-Saprotroph-Symbiotroph	Animal Pathogen-Insects Parasite-Undefined Saprotroph-Endophyte	both	soil, plants, insects, fresh water lakes			Skinner and Fletcher 1960, Kurtzman et al 2011	This genus is polyphyletic and contains species that function very differently dependent on what they are.
KF181966	Fungi	Ascomycota	Saccharomycetes	Saccharomycetales	Incertae_sedis	Candida	Candida_sp_CBS_2250	non-ectomycorrhizal	Pathotroph-Saprotroph-Symbiotroph	Animal Pathogen-Insects Parasite-Undefined Saprotroph-Endophyte	both	soil, plants, insects, fresh water lakes			Skinner and Fletcher 1960, Kurtzman et al 2011	This genus is polyphyletic and contains species that function very differently dependent on what they are.
UDB019505	Fungi	Basidiomycota	Agaricomycetes	Agaricales	Tricholomataceae	Tricholoma	Tricholoma_fulvum	Ectomycorrhizal	Symbiotroph	Ectomycorrhizal	terrestrial	terrestrial		deciduous	Rinaldi et al 2008, Kuo 2008, https://www.first-nature.com/fungi/tricholoma-fulvum.php
HE605274	Fungi	unidentified	unidentified	unidentified	unidentified	unidentified	uncultured_fungus	Unknown	Unknown	Unknown	unknown	Unknown
FJ820618	Fungi	Basidiomycota	Agaricomycetes	unidentified	unidentified	unidentified	Agaricomycetes_sp	Unknown	Pathotroph-Saprotroph-Symbiotroph	Plant Pathogen-Undefined Saprotroph-Ectomycorrhizal	both	terrestrial, water, cold climate jne			Cannon and Kirk 2007
JN836653	Fungi	unidentified	unidentified	unidentified	unidentified	unidentified	uncultured_fungus	Unknown	Unknown	Unknown	unknown	Unknown
JN032549	Fungi	Basidiomycota	Agaricomycetes	Hymenochaetales	unidentified	unidentified	Hymenochaetales_sp	non-ectomycorrhizal	Saprotroph-Pathotroph	Plant Pathogen-Wood Saprotroph	terrestrial	dead wood			Cannon and Kirk 2007, Tedersoo et al 2014
KF296759	Fungi	Rozellomycota	unidentified	unidentified	unidentified	unidentified	uncultured_fungus	non-ectomycorrhizal	Undefined Pathotroph	Undefined Pathotroph - Algae Parasite	mostly water	mostly water, soil			Grossart et al 2016, Wurzbacher et al 2016, Jones et al 2011	Possibly algal parasites, hyperparasites of fungi on phytoplancton, saprotrophic on pollen
AY969470	Fungi	Basidiobolomycota	unidentified	unidentified	unidentified	unidentified	uncultured_fungus	Unknown	Unknown	Unknown	unknown	Unknown
EU517045	Fungi	Rozellomycota	unidentified	unidentified	unidentified	unidentified	Rozellomycota_sp	non-ectomycorrhizal	Undefined pathotroph	Undefined Pathotroph - Algae Parasite	mostly water	mostly water, soil			Grossart et al 2016, Wurzbacher et al 2016, Jones et al 2011	Possibly algal parasites, hyperparasites of fungi on phytoplancton, saprotrophic on pollen
HQ191313	Fungi	Chytridiomycota	Chytridiomycetes	Chytridiales	unidentified	unidentified	Chytridiomycetes_sp	non-ectomycorrhizal	Saprotroph	Undefined Saprotroph	water	water			Gleason et al 2008, Frenken et al 2017	Some are also faculatative or obligate parasites on green algae
JX489840	Fungi	Rozellomycota	unidentified	unidentified	unidentified	unidentified	uncultured_soil_fungus	non-ectomycorrhizal	Undefined Pathotroph	Undefined Pathotroph - Algae Parasite	mostly water	mostly water, soil			Grossart et al 2016, Wurzbacher et al 2016, Jones et al 2011	Possibly algal parasites, hyperparasites of fungi on phytoplancton, saprotrophic on pollen
JX675057	Fungi	unidentified	unidentified	unidentified	unidentified	unidentified	uncultured_fungus	Unknown	Unknown	Unknown	unknown	Unknown
KF617476	Fungi	Zygomycota	Incertae_sedis	Mucorales	Umbelopsidaceae	Umbelopsis	Umbelopsis_sp	non-ectomycorrhizal	Saprotroph	Undefined Saprotroph	terrestrial	soil, organic debris			Richardson 2009, Cannon and Kirk 2007, Tedersoo et al 2014
JX489840	Fungi	Rozellomycota	unidentified	unidentified	unidentified	unidentified	uncultured_soil_fungus	non-ectomycorrhizal	Undefined Pathotroph	Undefined Pathotroph - Algae Parasite	mostly water	mostly water, soil			Grossart et al 2016, Wurzbacher et al 2016, Jones et al 2011	Possibly algal parasites, hyperparasites of fungi on phytoplancton, saprotrophic on pollen
KF297066	Fungi	Rozellomycota	unidentified	unidentified	unidentified	unidentified	uncultured_fungus	non-ectomycorrhizal	Undefined Pathotroph	Undefined Pathotroph - Algae Parasite	mostly water	mostly water, soil			Grossart et al 2016, Wurzbacher et al 2016, Jones et al 2011	Possibly algal parasites, hyperparasites of fungi on phytoplancton, saprotrophic on pollen
AF058036	Fungi	Ascomycota	Lecanoromycetes	Lecanorales	Parmeliaceae	Hypogymnia	Hypogymnia_physodes	non-ectomycorrhizal	Symbiotroph	Lichenized	terrestrial	bark		both	Esslinger 2019, http://lichenportal.org/portal/taxa/index.php?taxon=Hypogymnia%20physodes
JN942161	Fungi	Ascomycota	Sordariomycetes	Sordariales	Lasiosphaeriaceae	Lasiosphaeris	Lasiosphaeris_hispida	non-ectomycorrhizal	Saprotroph	Undefined Saprotroph-Wood Saprotroph	terrestrial	decaying wood			Hiscox et al 2015, Tedersoo et al 2014
KF297121	Fungi	Rozellomycota	unidentified	unidentified	unidentified	unidentified	uncultured_fungus	non-ectomycorrhizal	Undefined Pathotroph	Undefined Pathotroph - Algae Parasite	mostly water	mostly water, soil			Grossart et al 2016, Wurzbacher et al 2016, Jones et al 2011	Possibly algal parasites, hyperparasites of fungi on phytoplancton, saprotrophic on pollen
JF300382	Fungi	Rozellomycota	unidentified	unidentified	unidentified	unidentified	Rozellomycota_sp	non-ectomycorrhizal	Undefined Pathotroph	Undefined Pathotroph - Algae Parasite	mostly water	mostly water, soil			Grossart et al 2016, Wurzbacher et al 2016, Jones et al 2011	Possibly algal parasites, hyperparasites of fungi on phytoplancton, saprotrophic on pollen
KJ834345	Fungi	Glomeromycota	Glomeromycetes	unidentified	unidentified	unidentified	uncultured_fungus	Arbuscular Mycorrhizal	Symbiotroph	Arbuscular Mycorrhizal	terrestrial	plants in grasslands			Cannon and Kirk 2007
KF800376	Fungi	unidentified	unidentified	unidentified	unidentified	unidentified	uncultured_fungus	Unknown	Unknown	Unknown	unknown	Unknown
KF267254	Fungi	Ascomycota	Eurotiomycetes	Eurotiales	Trichocomaceae	Aspergillus	Aspergillus_fumigatus	non-ectomycorrhizal	Saprotroph	Undefined Saprotroph	terrestrial	soil, plants			Wilson et al 2002
JQ358822	Fungi	Basidiomycota	Agaricomycetes	Polyporales	Polyporaceae	Tyromyces	Tyromyces_sp	non-ectomycorrhizal	Saprotroph	Wood Saprotroph	terrestrial	dead wood			Gilbertson and Ryvarden 1987, Cannon and Kirk 2007
KF800330	Fungi	unidentified	unidentified	unidentified	unidentified	unidentified	uncultured_fungus	non-ectomycorrhizal	Unknown	Unknown	unknown	Unknown
AF050274	Fungi	Ascomycota	Eurotiomycetes	Chaetothyriales	Herpotrichiellaceae	Exophiala	Exophiala_sp	non-ectomycorrhizal	Saprotroph-Pathotroph	Animal Pathogen-Fish Pathogen-Undefined Saprotroph	both	soil, water, plants, animals, fish			Khomich et al 2017, Tedersoo et al 2014
KC753421	Fungi	Basidiomycota	Microbotryomycetes	Sporidiobolales	unidentified	unidentified	Sporidiobolales_sp	non-ectomycorrhizal	Saprotroph-Pathotroph	Fungal Parasite-Undefined Saprotroph	both	soil, marine, ice			Kurtzman et al 2011, Khomich et al 2017
HM240178	Fungi	Basidiomycota	unidentified	unidentified	unidentified	unidentified	uncultured_Basidiomycota	Unknown	Unknown	Unknown	unknown	Unknown
KM460918	Fungi	Ascomycota	Eurotiomycetes	Chaetothyriales	Herpotrichiellaceae	Exophiala	Exophiala_pisciphila	non-ectomycorrhizal	Pathotroph	Animal Pathogen-Fish Pathogen	water	fish			Khomich et al 2017, Langvad and Engjom 2016
KM504451	Fungi	Mortierellomycota	unidentified	Mortierellales	unidentified	Mortierella		non-ectomycorrhizal	Saprotroph	Undefined Saprotroph	terrestrial	soil, organic material			Yadav et al (2015)
JQ689417	Fungi	Chytridiomycota	unidentified	unidentified	unidentified	unidentified	uncultured_Chytridiomycota	non-ectomycorrhizal	Saprotroph-Pathotroph	Animal Pathogen-Algal Parasite-Undefined Saprotroph	mostly water	water, soil			Frenken et al 2017, Wurzbacher et al 2016, Gleason et al 2008	Contains specialists and generalists infecting phytoplankton, invertebrate animals
AF389194	Fungi	Ascomycota	Sordariomycetes	Hypocreales	Ophiocordycipitaceae	Chaunopycnis	Chaunopycnis_pustulata	non-ectomycorrhizal	Saprotroph-Pathotroph	Fungal Parasite-Undefined Saprotroph	terrestrial	soil, lichens, wood			Tedersoo et al 2014, Schaechter 2012, http://gcm.wfcc.info/speciesPage.jsp?strain_name=Chaunopycnis%20pustulata
HM469396	Fungi	Ascomycota	Eurotiomycetes	Eurotiales	Trichocomaceae	Penicillium	Penicillium_brasilianum	non-ectomycorrhizal	Saprotroph	Wood Saprotroph-Dung Saprotroph-Undefined Saprotroph	terrestrial	soil, plant material			Duncan and Eslyn 1966, Cannon and Kirk 2007
EF521253	Fungi	Rozellomycota	unidentified	unidentified	unidentified	unidentified	uncultured_fungus	non-ectomycorrhizal	Undefined Pathotroph	Undefined Pathotroph - Algae Parasite	mostly water	mostly water, soil			Grossart et al 2016, Wurzbacher et al 2016, Jones et al 2011	Possibly algal parasites, hyperparasites of fungi on phytoplancton, saprotrophic on pollen
JX045736	Fungi	Ascomycota	Sordariomycetes	Hypocreales	Incertae_sedis	Lasionectria		non-ectomycorrhizal	Saprotroph	Undefined Saprotroph	terrestrial	leaf litter			Aouad et al 2012
KC785544	Fungi	Ascomycota	Saccharomycetes	Saccharomycetales	Incertae_sedis	Candida	Candida_sp	non-ectomycorrhizal	Pathotroph-Saprotroph-Symbiotroph	Animal Pathogen-Insects Parasite-Undefined Saprotroph-Endophyte	both	soil, plants, insects, fresh water lakes			Skinner and Fletcher 1960, Kurtzman et al 2011	This genus is polyphyletic and contains species that function very differently dependent on what they are.
KM396373	Fungi	Ascomycota	Leotiomycetes	Incertae_sedis	Myxotrichaceae	Pseudogymnoascus	Pseudogymnoascus_pannorum	non-ectomycorrhizal	Saprotroph-Pathotroph	Animal Pathogen-Bats Pathogen-Undefined Saprotroph	terrestrial	soil, permafrost			Zukal et al 2016, Donaldson et al 2018
KF297066	Fungi	Rozellomycota	unidentified	unidentified	unidentified	unidentified	uncultured_fungus	non-ectomycorrhizal	Undefined Pathotroph	Undefined Pathotroph - Algae Parasite	mostly water	mostly water, soil			Grossart et al 2016, Wurzbacher et al 2016, Jones et al 2011	Possibly algal parasites, hyperparasites of fungi on phytoplancton, saprotrophic on pollen
HM240178	Fungi	Basidiomycota	unidentified	unidentified	unidentified	unidentified	uncultured_Basidiomycota	Unknown	Unknown	Unknown	unknown	Unknown
KF293978	Fungi	Basidiomycota	Cystobasidiomycetes	Erythrobasidiales	Incertae_sedis	Erythrobasidium	Erythrobasidium_hasegawianum	non-ectomycorrhizal	Saprotroph	Undefined Saprotroph-Litter Saprotroph	terrestrial	leaves, yeast			Inácio et al 2009
UDB018337	Fungi	Basidiomycota	Agaricomycetes	Agaricales	Cortinariaceae	Cortinarius	Cortinarius_glaucopus	Ectomycorrhizal	Symbiotroph	Ectomycorrhizal	terrestrial	conifers or hardwoods		both	Rinaldi et al 2008, Cannon and Kirk 2007, Kuo 2012
JX974770	Fungi	unidentified	unidentified	unidentified	unidentified	unidentified	uncultured_fungus	Unknown	Unknown	Unknown	unknown	Unknown
KC869712	Fungi	unidentified	unidentified	unidentified	unidentified	unidentified	uncultured_fungus	Unknown	Unknown	Unknown	unknown	Unknown
UDB016350	Fungi	Basidiomycota	Agaricomycetes	Hymenochaetales	Schizoporaceae	Hyphodontia	Hyphodontia_sp	non-ectomycorrhizal	Saprotroph	Undefined Saprotroph-Wood Saprotroph	terrestrial	dead wood		both	Gafforov et al 2017, Tedersoo et al 2014
KF618053	Fungi	Ascomycota	unidentified	unidentified	unidentified	unidentified	Ascomycota_sp	Unknown	Unknown	Unknown	unknown	Unknown
GU395503	Fungi	Ascomycota	Dothideomycetes	Pleosporales	Phaeosphaeriaceae	Phaeosphaeria	Phaeosphaeria_sp_EF_17	non-ectomycorrhizal	Saprotroph	Undefined Saptrotroph-Litter Saprotroph	terrestrial	plant material, soil	Poaceae		Tedersoo et al 2014, Laursen et al 1987, Cannon and Kirk 2007
KC869704	Fungi	Rozellomycota	unidentified	unidentified	unidentified	unidentified	uncultured_fungus	non-ectomycorrhizal	Undefined Pathotroph	Undefined Pathotroph - Algae Parasite	mostly water	mostly water, soil			Grossart et al 2016, Wurzbacher et al 2016, Jones et al 2011	Possibly algal parasites, hyperparasites of fungi on phytoplancton, saprotrophic on pollen
KF297252	Fungi	Ascomycota	Eurotiomycetes	Chaetothyriales	Herpotrichiellaceae	Rhinocladiella	Rhinocladiella_sp	non-ectomycorrhizal	Saprotroph	Wood Saprotroph-Undefined Saprotroph	unknown	wood, lichens, rocks, sediments, animals			Nilsson 1973, Harutyunyan et al 2008
JF300413	Fungi	Rozellomycota	unidentified	unidentified	unidentified	unidentified	uncultured_fungus	non-ectomycorrhizal	Undefined Pathotroph	Undefined Pathotroph - Algae Parasite	mostly water	mostly water, soil			Grossart et al 2016, Wurzbacher et al 2016, Jones et al 2011	Possibly algal parasites, hyperparasites of fungi on phytoplancton, saprotrophic on pollen
HQ211636	Fungi	Ascomycota	Leotiomycetes	Helotiales	unidentified	unidentified	Helotiales_sp	non-ectomycorrhizal	Pathotroph-Saprotroph-Symbiotroph	Plant Pathogen-Undefined Saprotroph-Endophyte	mostly terrestrial	rotting logs, sticks			McLaughlin and Spatafora 2015, Smith et al 1986
KC588637	Fungi	unidentified	unidentified	unidentified	unidentified	unidentified	uncultured_fungus	Unknown	Unknown	Unknown	unknown	Unknown
KM115029	Fungi	Ascomycota	Leotiomycetes	Helotiales	unidentified	Meliniomyces	Meliniomyces	Unknown	Saprotroph-Symbiotroph	Litter Saprotroph-Ectomycorrhizal-Ericoid Mycorrhizal-Orchid Mycorrhizal-Endophyte	terrestrial	roots			Hambleton and Sigler 2005, Tedersoo et al 2014
FM178361	Fungi	Ascomycota	Saccharomycetes	Saccharomycetales	Incertae_sedis	Candida	Candida_mesenterica	non-ectomycorrhizal	Saprotroph	Undefined Saprotroph	unknown	soil, mushrooms, dung, insects, glacial meltwater			Skinner and Fletcher 1960, Kurtzman et al 2011	This genus is polyphyletic and contains species that function very differently dependent on what they are.
KC253940	Fungi	Ascomycota	Sordariomycetes	Hypocreales	Incertae_sedis	Acremonium	Acremonium_charticola	non-ectomycorrhizal	Saprotroph-Symbiotroph	Plant Pathogen-Fungal Parasite-Wood Saprotroph-Endophyte	terrestrial	soil, plant debris			Cannon and Kirk 2007
JQ666721	Fungi	Rozellomycota	unidentified	unidentified	unidentified	unidentified	Rozellomycota_sp	non-ectomycorrhizal	Undefined Pathotroph	Undefined Pathotroph - Algae Parasite	mostly water	mostly water, soil			Grossart et al 2016, Wurzbacher et al 2016, Jones et al 2011	Possibly algal parasites, hyperparasites of fungi on phytoplancton, saprotrophic on pollen
KC965876	Fungi	Chytridiomycota	unidentified	unidentified	unidentified	unidentified	uncultured_fungus	non-ectomycorrhizal	Saprotroph-Pathotroph	Animal Pathogen-Algal Parasite-Undefined Saprotroph	mostly water	water, soil			Frenken et al 2017, Wurzbacher et al 2016, Gleason et al 2008	Contains specialists and generalists infecting phytoplankton, invertebrate animals
KF296759	Fungi	Rozellomycota	unidentified	unidentified	unidentified	unidentified	uncultured_fungus	non-ectomycorrhizal	Undefined Pathotroph	Undefined Pathotroph - Algae Parasite	mostly water	mostly water, soil			Grossart et al 2016, Wurzbacher et al 2016, Jones et al 2011	Possibly algal parasites, hyperparasites of fungi on phytoplancton, saprotrophic on pollen
KC869728	Fungi	Rozellomycota	unidentified	unidentified	unidentified	unidentified	Rozellomycota_sp	non-ectomycorrhizal	Undefined Pathotroph	Undefined Pathotroph - Algae Parasite	mostly water	mostly water, soil			Grossart et al 2016, Wurzbacher et al 2016, Jones et al 2011	Possibly algal parasites, hyperparasites of fungi on phytoplancton, saprotrophic on pollen
HM044625	Fungi	unidentified	unidentified	unidentified	unidentified	unidentified	uncultured_fungus	Unknown	Unknown	Unknown	unknown	Unknown
EF631605	Fungi	Ascomycota	Eurotiomycetes	Onygenales	unidentified	unidentified	unidentified	non-ectomycorrhizal	Saprotroph-Pathotroph	Animal Pathogen-Undefined Saprotroph	terrestrial	animals, plants			Untereiner et al 2004
HM208745	Fungi	Ascomycota	Leotiomycetes	Helotiales	unidentified	unidentified	Helotiales_sp	non-ectomycorrhizal	Pathotroph-Saprotroph-Symbiotroph	Plant Pathogen-Undefined Saprotroph-Endophyte	mostly terrestrial	rotting logs, sticks			McLaughlin and Spatafora 2015, Smith et al 1986
KP216926	Fungi	Ascomycota	Sordariomycetes	Hypocreales	Hypocreaceae	Trichoderma	Trichoderma_sp_S7_S_2_3	non-ectomycorrhizal	Pathotroph-Saprotroph-Symbiotroph	Plant Pathogen-Fungal Parasite-Wood Saprotroph-Endophyte-Epiphyt	mostly terrestrial	soil, decaying plants			Seehann et al 1975, Romeralo et al 2015, Harman and Kubicek 2002, Cannon and Kirk 2007, Schuster and Schmoll 2010	Causes of soft-rot
JQ910878	Fungi	Basidiomycota	Exobasidiomycetes	Entylomatales	unidentified	unidentified	Entylomatales_sp	non-ectomycorrhizal	Pathotroph	Plant Pathogen	terrestrial	plants			Piepenbring et al (2011)
UDB017989	Fungi	Basidiomycota	Agaricomycetes	Agaricales	Marasmiaceae	Rhodocollybia	Rhodocollybia_butyracea_f._asema	non-ectomycorrhizal	Saprotroph	Wood Saprotroph	terrestrial	dead wood		conifers	Khomich et al 2017, Tedersoo et al 2014, https://www.first-nature.com/fungi/rhodocollybia-butyracea.php	Mainly under conifers but occasionally in deciduous woodland
KF297121	Fungi	Rozellomycota	unidentified	unidentified	unidentified	unidentified	uncultured_fungus	non-ectomycorrhizal	Undefined Pathotroph	Undefined Pathotroph - Algae Parasite	mostly water	mostly water, soil			Grossart et al 2016, Wurzbacher et al 2016, Jones et al 2011	Possibly algal parasites, hyperparasites of fungi on phytoplancton, saprotrophic on pollen
JQ689414	Fungi	Chytridiomycota	unidentified	unidentified	unidentified	unidentified	uncultured_Chytridiomycota	non-ectomycorrhizal	Saprotroph-Pathotroph	Animal Pathogen-Algal Parasite-Undefined Saprotroph	mostly water	water, soil			Frenken et al 2017, Wurzbacher et al 2016, Gleason et al 2008	Contains specialists and generalists infecting phytoplankton, invertebrate animals
GU055641	Fungi	Ascomycota	Leotiomycetes	Helotiales	Incertae_sedis	Tetracladium	Tetracladium_sp	non-ectomycorrhizal	Saprotroph	Undefined Saprotroph-Litter Saprotroph	water	water, leaves			Anderson and Shearer 2011, Tedersoo et al 2014
KF800354	Fungi	Basidiomycota	Agaricomycetes	Agaricales	unidentified	unidentified	Agaricales_sp	Unknown	Pathotroph-Saprotroph-Symbiotroph	Plant Pathogen-Undefined Saprotroph-Ectomycorrhizal	both	terrestrial, water, cold climate			Cannon and Kirk 2007
UDB019524	Fungi	Basidiomycota	Agaricomycetes	Auriculariales	Incertae_sedis	Exidia	Exidia_glandulosa	non-ectomycorrhizal	Saprotroph	Wood Saprotroph	terrestrial	wood		both	Tedersoo et al 2014, Kuo 2007, https://www.first-nature.com/fungi/exidia-glandulosa.php
AF504875	Fungi	Rozellomycota	unidentified	unidentified	unidentified	unidentified	Rozellomycota_sp	non-ectomycorrhizal	Undefined Pathotroph	Undefined Pathotroph - Algae Parasite	mostly water	mostly water, soil			Grossart et al 2016, Wurzbacher et al 2016, Jones et al 2011	Possibly algal parasites, hyperparasites of fungi on phytoplancton, saprotrophic on pollen
JN836641	Fungi	unidentified	unidentified	unidentified	unidentified	unidentified	uncultured_fungus	Unknown	Unknown	Unknown	unknown	Unknown
JX188156	Fungi	Ascomycota	Dothideomycetes	Dothideales	unidentified	unidentified	Dothideales_sp_P25A005	non-ectomycorrhizal	Saprotroph-Pathotroph	Plant Pathogen-Litter Saprotroph-Wood Saprotroph	mostly terrestrial	leaves, wood, dead plant material			Thambugala et al 2014, Cannon and Kirk 2007
JQ689438	Fungi	Chytridiomycota	unidentified	unidentified	unidentified	unidentified	uncultured_Chytridiomycota	non-ectomycorrhizal	Saprotroph-Pathotroph	Animal Pathogen-Algal Parasite-Undefined Saprotroph	mostly water	water, soil			Frenken et al 2017, Wurzbacher et al 2016, Gleason et al 2008	Contains specialists and generalists infecting phytoplankton, invertebrate animals
JN114422	Fungi	Basidiomycota	Ustilaginomycetes	Urocystidales	Urocystidaceae	Urocystis	Urocystis_agropyri	non-ectomycorrhizal	Pathotroph	Plant Pathogen	terrestrial	leaves	Poaceae		Tedersoo et al 2014, http://bladmineerders.nl/urocystis-agropyri/	Causes flag smut
JX545197	Fungi	Ascomycota	unidentified	unidentified	unidentified	unidentified	uncultured_Ascomycota	Unknown	Unknown	Unknown	unknown	Unknown
JQ689417	Fungi	Chytridiomycota	unidentified	unidentified	unidentified	unidentified	uncultured_Chytridiomycota	non-ectomycorrhizal	Saprotroph-Pathotroph	Animal Pathogen-Algal Parasite-Undefined Saprotroph	mostly water	water, soil			Frenken et al 2017, Wurzbacher et al 2016, Gleason et al 2008	Contains specialists and generalists infecting phytoplankton, invertebrate animals
JQ177144	Fungi	Basidiomycota	Agaricomycetes	Boletales	Suillaceae	Suillus	uncultured_Suillus	Ectomycorrhizal	Symbiotroph	Ectomycorrhizal	terrestrial	roots of Pinus	Pinus	conifers	Rinaldi et al 2008, Cannon and Kirk 2007
KF297124	Fungi	Basidiomycota	Tremellomycetes	Cystofilobasidiales	Cystofilobasidiaceae	Mrakia	Mrakia_sp	non-ectomycorrhizal	Saprotroph	Undefined Saprotroph	both	Antarctic ocean, soils, ice, sediments			Cannon and Kirk 2007, Buzzini et al 2012	Psychrotrophic and halotrophic; in cool temperate
JQ689442	Fungi	Ascomycota	unidentified	unidentified	unidentified	unidentified	uncultured_Ascomycota	Unknown	Unknown	Unknown	unknown	Unknown
AB086629	Fungi	Ascomycota	Sordariomycetes	Hypocreales	unidentified	unidentified	unidentified	non-ectomycorrhizal	Pathotroph-Saprotroph-Symbiotroph	Plant Pathogen-Animal Pathogen-Insects Parasite-Fungal Parasite-Undefined Saprotroph-Endophyte	terrestrial	plants, animals, soil, insects			Vega et al 2009, Tedersoo et al 2014
HQ219341	Fungi	Chytridiomycota	unidentified	unidentified	unidentified	unidentified	uncultured_Chytridiomycota	non-ectomycorrhizal	Saprotroph-Pathotroph	Animal Pathogen-Algal Parasite-Undefined Saprotroph	mostly water	water, soil			Frenken et al 2017, Wurzbacher et al 2016, Gleason et al 2008	Contains specialists and generalists infecting phytoplankton, invertebrate animals
JX269490	Fungi	unidentified	unidentified	unidentified	unidentified	unidentified	uncultured_marine_fungus	Unknown	Unknown	Unknown	unknown	Unknown
KF614882	Fungi	Ascomycota	Eurotiomycetes	Chaetothyriales	unidentified	Exophiala		non-ectomycorrhizal	Saprotroph-Pathotroph	Animal Pathogen-Fish Pathogen-Undefined Saprotroph	both	soil, water, plants, animals, fish			Khomich et al 2017, Tedersoo et al 2014
HQ212180	Fungi	Ascomycota	Leotiomycetes	Incertae_sedis	Incertae_sedis	Meliniomyces	Meliniomyces_sp	Unknown	Saprotroph-Symbiotroph	Litter Saprotroph-Ectomycorrhizal-Ericoid Mycorrhizal-Orchid Mycorrhizal-Endophyte	terrestrial	conifer roots			Hambleton and Sigler 2005, Tedersoo et al 2014
AY309015	Fungi	Basidiomycota	Agaricomycetes	Polyporales	Polyporaceae	Trametes	Trametes_versicolor	non-ectomycorrhizal	Saprotroph	Wood Saprotroph	terrestrial	dead wood		deciduous	Gilbertson and Ryvarden 1987, Kuo 2017, https://www.first-nature.com/fungi/trametes-versicolor.php
AF141617	Fungi	Basidiomycota	Agaricomycetes	Polyporales	Meruliaceae	Phlebia	Phlebia_sp	non-ectomycorrhizal	Saprotroph	Wood Saprotroph	terrestrial	dead wood			Kirk et al 2008, Cannon and Kirk 2007
JQ666445	Fungi	unidentified	unidentified	unidentified	unidentified	unidentified	uncultured_soil_fungus	Unknown	Unknown	Unknown	unknown	Unknown
KC966235	Fungi	Rozellomycota	unidentified	unidentified	unidentified	unidentified	uncultured_fungus	non-ectomycorrhizal	Undefined Pathotroph	Undefined Pathotroph - Algae Parasite	mostly water	mostly water, soil			Grossart et al 2016, Wurzbacher et al 2016, Jones et al 2011	Possibly algal parasites, hyperparasites of fungi on phytoplancton, saprotrophic on pollen
KM209321	Fungi	Ascomycota	Saccharomycetes	Saccharomycetales	Metschnikowiaceae	Metschnikowia	Metschnikowia_sp_11_578	non-ectomycorrhizal	Saprotroph-Pathotroph	Animal Pathogen-Insects Parasite-Undefined Saprotroph	both	terrestrial habitats, water			Hong et al 2001, Cannon and Kirk 2007
UDB015635	Fungi	Basidiomycota	Agaricomycetes	Agaricales	Inocybaceae	Tubaria	Tubaria_minutalis	non-ectomycorrhizal	Saprotroph	Leaf Saprotroph-Wood Saprotroph	terrestrial	soil, decaying material			Khomich et al 2017, Tedersoo et al 2014
KJ512146	Fungi	Ascomycota	Sordariomycetes	Xylariales	Xylariaceae	Xylaria	Xylaria_sp_B101	non-ectomycorrhizal	Saprotroph-Symbiotroph	Wood Saprotroph-Undefined Saprotroph-Endophyte	terrestrial	dead wood			Duncan and Eslyn 1966, Kuo 2008
JX436286	Fungi	unidentified	unidentified	unidentified	unidentified	unidentified	uncultured_fungus	Unknown	Unknown	Unknown	unknown	Unknown
KC965809	Fungi	unidentified	unidentified	unidentified	unidentified	unidentified	uncultured_fungus	Unknown	Unknown	Unknown	unknown	Unknown
JX898596	Fungi	Chytridiomycota	Monoblepharidomycetes	Monoblepharidales	unidentified	Hyaloraphidium	uncultured_Hyaloraphidium	non-ectomycorrhizal	Saprotroph	Undefined Saprotroph	water	water			Cannon and Kirk 2007, Gleason et al 2008	Was considered as green alga for a long time
FJ752617	Fungi	unidentified	unidentified	unidentified	unidentified	unidentified	fungal_sp_F1_1	Unknown	Unknown	Unknown	unknown	Unknown
JX436286	Fungi	unidentified	unidentified	unidentified	unidentified	unidentified	uncultured_fungus	Unknown	Unknown	Unknown	unknown	Unknown
KF852600	Fungi	Ascomycota	Dothideomycetes	Pleosporales	Montagnulaceae	Microsphaeropsis	Microsphaeropsis_arundinis	non-ectomycorrhizal	Saprotroph-Symbiotroph	Undefined Saprotroph-Epiphyte	terrestrial	twigs			Cannon and Kirk 2007, Sceffer 1997
HE862237	Fungi	Basidiomycota	Tremellomycetes	Tremellales	Incertae_sedis	Bullera	Bullera_globospora	non-ectomycorrhizal	Saprotroph-Symbiotroph	Undefined Saprotroph-Endophyte	terrestrial	plants			Bálint et al 2013, Kurtzman et al 2011
KJ857258	Fungi	Basidiomycota	Agaricomycetes	Polyporales	Ganodermataceae	Ganoderma	Ganoderma_applanatum	non-ectomycorrhizal	Saprotroph-Pathotroph	Plant Pathogen-Wood Saprotroph	terrestrial	root rot		both	Gilbertson and Ryvarden 1987, Cannon and Kirk 2007, Kuo 2004
KC965558	Fungi	Rozellomycota	unidentified	unidentified	unidentified	unidentified	uncultured_fungus	non-ectomycorrhizal	Undefined Pathotroph	Undefined Pathotroph - Algae Parasite	mostly water	mostly water, soil			Grossart et al 2016, Wurzbacher et al 2016, Jones et al 2011	Possibly algal parasites, hyperparasites of fungi on phytoplancton, saprotrophic on pollen
AJ920022	Fungi	Rozellomycota	unidentified	unidentified	unidentified	unidentified	Rozellomycota_sp	non-ectomycorrhizal	Undefined Pathotroph	Undefined Pathotroph - Algae Parasite	mostly water	mostly water, soil			Grossart et al 2016, Wurzbacher et al 2016, Jones et al 2011	Possibly algal parasites, hyperparasites of fungi on phytoplancton, saprotrophic on pollen
LN714524	Fungi	Basidiomycota	Agaricomycetes	Agaricales	Marasmiaceae	Baeospora	Baeospora_myosura	non-ectomycorrhizal	Saprotroph	Undefined Saprotroph	terrestrial	decomposing the fallen cones of spruces and pines	Picea, Pinus	conifers	Kuo 2013, Tedersoo et al 2014
KP281456	Fungi	Ascomycota	Eurotiomycetes	Eurotiales	Trichocomaceae	Aspergillus	Aspergillus_ruber	non-ectomycorrhizal	Saprotroph-Pathotroph	Plant Pathogen-Soil Saprotroph-Seeds Saprotroph	both	soil, seeds, water			Harman and Pfleger 1974, Perl et al 2017
EU480010	Fungi	Basidiomycota	Agaricomycetes	Agaricales	unidentified	unidentified	Agaricomycetes_sp	Unknown	Pathotroph-Saprotroph-Symbiotroph	Plant Pathogen-Undefined Saprotroph-Ectomycorrhizal	both	terrestrial, water, cold climate			Cannon and Kirk 2007
JX570932	Fungi	Ascomycota	Dothideomycetes	Pleosporales	unidentified	unidentified	Pleosporales_sp_CCF_4378	non-ectomycorrhizal	Pathotroph-Saprotroph-Symbiotroph	Plant Pathogen-Fungal Parasite-Undefined Saprotroph-Endophyte	both	plants, fungi, insects, lichens			Zhang et al 2012, Kruys et al 2006, Cannon and Kirk 2007
UDB023648	Fungi	Basidiomycota	Agaricomycetes	Agaricales	Tricholomataceae	Clitocybe	Clitocybe_nebularis	non-ectomycorrhizal	Saprotroph	Undefined Saprotroph	terrestrial	terrestrial		conifers	Cannon and Kirk 2007, Kuo 2008, Tedersoo et al 2014, http://www.mushroomexpert.com/clitocybe_nebularis.html
KF617977	Fungi	Ascomycota	Leotiomycetes	Helotiales	unidentified	unidentified	uncultured_fungus	non-ectomycorrhizal	Pathotroph-Saprotroph-Symbiotroph	Plant Pathogen-Undefined Saprotroph-Endophyte	mostly terrestrial	rotting logs, sticks			McLaughlin and Spatafora 2015, Smith et al 1986
KJ173558	Fungi	Basidiomycota	Tremellomycetes	Tremellales	unidentified	unidentified	Tremellales_sp	non-ectomycorrhizal	Saprotroph-Pathotroph	Animal Pathogen-Fungal Parasite-Undefined Saprotroph	terrestrial	wood, soil, other fungi			Cannon and Kirk 2007
LN714530	Fungi	Ascomycota	Dothideomycetes	Capnodiales	Davidiellaceae	Cladosporium	Cladosporium_sp_R973	non-ectomycorrhizal	Pathotroph-Saprotroph-Symbiotroph	Plant Pathogen-Fungal Parasite-Endophyte	terrestrial	soil, plants, other fungi, air			Crous et al 2009, Cannon and Kirk 2007	Causes leaf spots, necrosis
KC922122	Fungi	Ascomycota	Saccharomycetes	Saccharomycetales	unidentified	Candida	uncultured_Candida	non-ectomycorrhizal	Pathotroph-Saprotroph-Symbiotroph	Animal Pathogen-Insects Parasite-Undefined Saprotroph-Endophyte	both	soil, plants, insects, fresh water lakes			Skinner and Fletcher 1960, Kurtzman et al 2011	This genus is polyphyletic and contains species that function very differently dependent on what they are.
UDB016360	Fungi	Basidiomycota	Agaricomycetes	Hymenochaetales	Schizoporaceae	Xylodon	Xylodon_rimosissimus	non-ectomycorrhizal	Saprotroph	Undefined Saprotroph-Wood Saprotroph	terrestrial	dead wood			Tedersoo et al 2014, Riebesehl et al 2019
JX436286	Fungi	unidentified	unidentified	unidentified	unidentified	unidentified	uncultured_fungus	Unknown	Unknown	Unknown	unknown	Unknown
KJ857264	Fungi	Basidiomycota	Agaricomycetes	Polyporales	Fomitopsidaceae	Fomitopsis	Fomitopsis_pinicola	non-ectomycorrhizal	Saprotroph	Wood Saprotroph	terrestrial	dead wood		conifers	Gilbertson and Ryvarden 1987, https://www.first-nature.com/fungi/fomitopsis-pinicola.php
KF296941	Fungi	unidentified	unidentified	unidentified	unidentified	unidentified	uncultured_fungus	non-ectomycorrhizal	Unknown	Unknown	unknown	Unknown
FR837921	Fungi	Ascomycota	Lecanoromycetes	Agyriales	Trapeliaceae	Sarea	Sarea_difformis	non-ectomycorrhizal	Symbiotroph	Lichenized-Endophyte	terrestrial	wood		conifers	Esslinger 2019, Sieber 2007
KC491851	Fungi	Basidiomycota	Agaricomycetes	Russulales	Bondarzewiaceae	Heterobasidion	Heterobasidion_annosum	non-ectomycorrhizal	Saprotroph-Pathotroph	Plant Pathogen-Wood Saprotroph	terrestrial	dead wood		conifers	Gilbertson and Ryvarden 1987, Cannon and Kirk 2007, Kuo 2010, https://www.first-nature.com/fungi/heterobasidion-annosum.php
KF800387	Fungi	unidentified	unidentified	unidentified	unidentified	unidentified	uncultured_fungus	Unknown	Unknown	Unknown	unknown	Unknown
JF908377	Fungi	Basidiomycota	Agaricomycetes	Agaricales	Mycenaceae	Mycena	Mycena_albidolilacea	non-ectomycorrhizal	Saprotroph	Wood Saprotroph	terrestrial	wood			Cannon and Kirk 2007, https://www.mycena.no/albidolilacea.htm
KC978028	Fungi	Ascomycota	Dothideomycetes	unidentified	unidentified	unidentified	Dothideomycetes_sp	non-ectomycorrhizal	Pathotroph-Saprotroph-Symbiotroph	Plant Pathogen-Animal Pathogen-Fungal Parasite-Soil Saprotroph-Lichen Symbiont	both	plants, fungi, animal, lichens			Schoch et al 2007, Hyde et al 2013
FR682319	Fungi	Ascomycota	Eurotiomycetes	Chaetothyriales	unidentified	unidentified	Chaetothyriales_sp	non-ectomycorrhizal	Pathotroph-Saprotroph-Symbiotroph	Animal Pathogen-Undefined Saprotroph-Endophyte	possibly terrestrial	rocks, plants, roots			Réblová et al 2013, Bonito et al 2014
JX436286	Fungi	unidentified	unidentified	unidentified	unidentified	unidentified	uncultured_fungus	Unknown	Unknown	Unknown	unknown	Unknown
UDB019496	Fungi	Basidiomycota	Agaricomycetes	Agaricales	Mycenaceae	Mycena	Mycena_galericulata	non-ectomycorrhizal	Saprotroph	Wood Saprotroph	terrestrial	wood			Kuo 2010, Cannon and Kirk 2007
KC867910	Fungi	unidentified	unidentified	unidentified	unidentified	unidentified	fungal_sp_NLR_2013	Unknown	Unknown	Unknown	unknown	Unknown
HM240178	Fungi	Basidiomycota	unidentified	unidentified	unidentified	unidentified	uncultured_Basidiomycota	Unknown	Unknown	Unknown	unknown	Unknown
KM504285	Fungi	Basidiomycota	Microbotryomycetes	Sporidiobolales	Incertae_sedis	Rhodotorula	Rhodotorula_mucilaginosa	non-ectomycorrhizal	Saprotroph	Undefined Saprotroph	mostly water	lakes, lagoons, rivers, Antartic enevironment			Khomich et al 2017, Kurtzman et al 2011, Brandão et al 2017
GU054203	Fungi	Ascomycota	Dothideomycetes	Pleosporales	Incertae_sedis	Periconia	Periconia_sp	non-ectomycorrhizal	Saprotroph-Pathotroph	Plant Pathogen-Litter Saprotroph	terrestrial	soil, plant debris, leaves			Duncan and Eslyn 1966, Scheffer 1997
LN827704	Fungi	Ascomycota	Saccharomycetes	Saccharomycetales	Pichiaceae	Hyphopichia	Hyphopichia_burtonii	non-ectomycorrhizal	Saprotroph	Undefined Saprotroph	both	seeds, water, plants			Kurtzman et al 2011
HG513113	Fungi	unidentified	unidentified	unidentified	unidentified	unidentified	uncultured_fungus	Unknown	Unknown	Unknown	unknown	Unknown
GQ921811	Fungi	unidentified	unidentified	unidentified	unidentified	unidentified	uncultured_fungus	Unknown	Unknown	Unknown	unknown	Unknown
GU054272	Fungi	Ascomycota	Dothideomycetes	Pleosporales	unidentified	unidentified	Pleosporales_sp	non-ectomycorrhizal	Pathotroph-Saprotroph-Symbiotroph	Plant Pathogen-Fungal Parasite-Undefined Saprotroph-Endophyte	both	plants, fungi, insects, lichens			Zhang et al 2012, Kruys et al 2006, Cannon and Kirk 2007
AF241518	Fungi	Basidiomycota	Agaricomycetes	Agaricales	Strophariaceae	Kuehneromyces	Kuehneromyces_sp	non-ectomycorrhizal	Saprotroph	Wood Saprotroph	terrestrial	dead wood		both	Cannon and Kirk 2007, https://www.first-nature.com/fungi/kuehneromyces-mutabilis.php
KF742590	Fungi	Ascomycota	Dothideomycetes	Pleosporales	unidentified	unidentified	Pleosporales_sp	non-ectomycorrhizal	Pathotroph-Saprotroph-Symbiotroph	Plant Pathogen-Fungal Parasite-Undefined Saprotroph-Endophyte	both	plants, fungi, insects, lichens			Zhang et al 2012, Kruys et al 2006, Cannon and Kirk 2007
AY498674	Fungi	Ascomycota	Lecanoromycetes	Teloschistales	Physciaceae	Phaeophyscia	Phaeophyscia_sp	non-ectomycorrhizal	Symbiotroph	Lichenized	terrestrial	bark, wood, rock, soil, mosses			Esslinger 2019, Cannon and Kirk 2007, http://lichenportal.org/portal/taxa/index.php?taxon=52095
KP100168	Fungi	Basidiomycota	Tremellomycetes	Tremellales	Incertae_sedis	Cryptococcus	Cryptococcus_sp_AnA82	non-ectomycorrhizal	Pathotroph-Saprotroph-Symbiotroph	Animal Pathogen-Undefined Saprotroph-Endophyte-Epiphyte	both	water, terrestrial			Kurtzman et al 2011, Cannon and Kirk 2007	Can be found in cold environment
JX436286	Fungi	unidentified	unidentified	unidentified	unidentified	unidentified	uncultured_fungus	Unknown	Unknown	Unknown	unknown	Unknown
KC867800	Fungi	Ascomycota	Dothideomycetes	Capnodiales	Mycosphaerellaceae	unidentified	Mycosphaerellaceae_sp	non-ectomycorrhizal	Pathotroph-Saprotroph-Symbiotroph	Plant Pathogen-Fungal Parasite-Litter Saprotroph-Endophyte-Epiphyte	terrestrial	leaves			Videira et al 2017, Crous et al 2009, Cannon and Kirk 2007	Causes leaf spots
KC965287	Fungi	Ascomycota	Dothideomycetes	Capnodiales	unidentified	unidentified	Capnodiales_sp	non-ectomycorrhizal	Pathotroph-Saprotroph-Symbiotroph	Plant Pathogen-Undefined Saprotroph-Lichenized-Endophyte-Epiphyte	mostly terrestrial	trunks, leaves			Crous et al 2009, Cannon and Kirk 2007
JX907809	Fungi	Basidiomycota	Agaricomycetes	Atheliales	Atheliaceae	Amphinema	Amphinema_byssoides	Ectomycorrhizal	Symbiotroph	Ectomycorrhizal	terrestrial	roots of conifers	Pinus	conifers	Rinaldi et al 2008, Lazarevic and Menkis 2018
KF297107	Fungi	Rozellomycota	unidentified	unidentified	unidentified	unidentified	Cryptomycota	non-ectomycorrhizal	Undefined Pathotroph	Undefined Pathotroph - Algae Parasite	mostly water	mostly water, soil			Grossart et al 2016, Wurzbacher et al 2016, Jones et al 2011	Possibly algal parasites, hyperparasites of fungi on phytoplancton, saprotrophic on pollen
AB615537	Fungi	unidentified	unidentified	unidentified	unidentified	unidentified	uncultured_fungus	Unknown	Unknown	Unknown	unknown	Unknown
KC965876	Fungi	Chytridiomycota	unidentified	unidentified	unidentified	unidentified	uncultured_fungus	non-ectomycorrhizal	Saprotroph-Pathotroph	Animal Pathogen-Algal Parasite-Undefined Saprotroph	mostly water	water, soil			Frenken et al 2017, Wurzbacher et al 2016, Gleason et al 2008	Contains specialists and generalists infecting phytoplankton, invertebrate animals
JX681067	Fungi	Ascomycota	Dothideomycetes	Pleosporales	Phaeosphaeriaceae	Ampelomyces	Ampelomyces_quisqualis	non-ectomycorrhizal	Pathotroph	Fungal Parasite	terrestrial	plants, powdery mildew fungi			Cannon and Kirk 2007
UDB023487	Fungi	Basidiomycota	Agaricomycetes	Polyporales	Polyporaceae	Daedaleopsis	Daedaleopsis_confragosa	non-ectomycorrhizal	Saprotroph	Wood Saprotroph	terrestrial	wood		deciduous	Gilbertson and Ryvarden 1987, Kuo 2005	Very rarely on conifer wood
JX136513	Fungi	unidentified	unidentified	unidentified	unidentified	unidentified	uncultured_fungus	non-ectomycorrhizal	Unknown	Unknown	unknown	Unknown
KC254071	Fungi	Ascomycota	Eurotiomycetes	Chaetothyriales	Herpotrichiellaceae	Rhinocladiella	Rhinocladiella_similis	non-ectomycorrhizal	Saprotroph	Wood Saprotroph-Undefined Saprotroph	unknown	wood, lichens, rocks, sediments, animals			Nilsson 1973, Harutyunyan et al 2008
LN852360	Fungi	Ascomycota	Leotiomycetes	Incertae_sedis	Myxotrichaceae	Pseudogymnoascus	Pseudogymnoascus_sp_CCF_5025	non-ectomycorrhizal	Saprotroph-Pathotroph	Animal Pathogen-Bats Pathogen-Undefined Saprotroph	terrestrial	soil, wood, roots, bats, permafrost			Zukal et al 2016, Donaldson et al 2018
JX436286	Fungi	unidentified	unidentified	unidentified	unidentified	unidentified	uncultured_fungus	Unknown	Unknown	Unknown	unknown	Unknown
JX436286	Fungi	unidentified	unidentified	unidentified	unidentified	unidentified	uncultured_fungus	Unknown	Unknown	Unknown	unknown	Unknown
KF800331	Fungi	Basidiomycota	Agaricomycetes	Agaricales	Agaricaceae	Agaricus	Agaricus_bisporus	non-ectomycorrhizal	Saprotroph	Wood Saprotroph	terrestrial	soil of woodland			Khomich et al 2017, Heneghan et al 2016
UDB023488	Fungi	Basidiomycota	Agaricomycetes	Agaricales	Agaricaceae	Lycoperdon	Lycoperdon_perlatum	non-ectomycorrhizal	Saprotroph	Undefined Saprotroph	terrestrial	hardwoods, conifers		both	Kuo 2004, Khomich et al 2017
JX136548	Fungi	unidentified	unidentified	unidentified	unidentified	unidentified	uncultured_fungus	Unknown	Unknown	Unknown	unknown	Unknown
KP204933	Fungi	Ascomycota	Saccharomycetes	Saccharomycetales	Metschnikowiaceae	Clavispora	Clavispora_lusitaniae	non-ectomycorrhizal	Saprotroph-Pathotroph	Animal Pathogen-Undefined Saprotroph	both	soil, plants, water, warm-blooded animals (birds, mammals)			Kurtzman et al 2011, Durrens et al 2017
FJ197968	Fungi	unidentified	unidentified	unidentified	unidentified	unidentified	uncultured_fungus	non-ectomycorrhizal	Unknown	Unknown	unknown	Unknown
JX269176	Fungi	unidentified	unidentified	unidentified	unidentified	unidentified	uncultured_marine_fungus	Unknown	Unknown	Unknown	unknown	Unknown
KP335251	Fungi	unidentified	unidentified	unidentified	unidentified	unidentified	fungal_endophyte	Unknown	Unknown	Unknown	unknown	Unknown
KJ531966	Fungi	Ascomycota	Dothideomycetes	Pleosporales	Leptosphaeriaceae	Leptosphaeria	Leptosphaeria_sp_LCC1_2	non-ectomycorrhizal	Pathotroph	Plant Pathogen	terrestrial	soil, leaves, stems			Tedersoo et al 2014, Crous et al 2009, Cannon and Kirk 2007	Light leaf spot
KF274131	Fungi	unidentified	unidentified	unidentified	unidentified	unidentified	uncultured_fungus	Unknown	Unknown	Unknown	unknown	Unknown
GQ922553	Fungi	Ascomycota	Pezizomycetes	unidentified	unidentified			non-ectomycorrhizal	Saprotroph	Undefined Saprotroph-Dung Saprotroph	terrestrial	dung			Richardson 2001
JX109843	Fungi	Basidiomycota	Agaricomycetes	Polyporales	Meripilaceae	Physisporinus	Physisporinus_sanguinolentus	non-ectomycorrhizal	Saprotroph	Wood Saprotroph	terrestrial	dead wood			Gilbertson and Ryvarden 1987, Jankovsky et al 2002
KM265447	Fungi	Ascomycota	Eurotiomycetes	Eurotiales	Trichocomaceae	Penicillium	Penicillium_olsonii	non-ectomycorrhizal	Saprotroph	Wood Saprotroph-Dung Saprotroph-Undefined Saprotroph	terrestrial	wood			Duncan and Eslyn 1966, https://www.paracellabs.com/files/Species_Ecology_List.pdf
JQ901433	Fungi	Basidiomycota	Agaricomycetes	Agaricales	Agaricaceae	Coprinus	Coprinus_comatus	non-ectomycorrhizal	Saprotroph	Dung Saprotroph	terrestrial	grassland, woodland			Kuo 2008, Bell 1983, Cannon and Kirk 2007
FJ496664	Fungi	Basidiomycota	Agaricomycetes	Polyporales	Phanerochaetaceae	Ceriporiopsis	Ceriporiopsis_balaenae	non-ectomycorrhizal	Saprotroph	Wood Saprotroph	terrestrial	wood		both	Cannon and Kirk 2007, Gilbertson and Ryvarden 1987
UDB011741	Fungi	Basidiomycota	Agaricomycetes	Agaricales	Inocybaceae	Tubaria	Tubaria_furfuracea	non-ectomycorrhizal	Saprotroph	Leaf Saprotroph-Wood Saprotroph	terrestrial	woody debris			Tedersoo et al 2014, http://www.mykoweb.com/CAF/species/Tubaria_furfuracea.html
FJ197968	Fungi	unidentified	unidentified	unidentified	unidentified	unidentified	uncultured_fungus	non-ectomycorrhizal	Unknown	Unknown	unknown	Unknown
KF618026	Fungi	Ascomycota	Leotiomycetes	Helotiales	Dermateaceae	Patinella		non-ectomycorrhizal	Pathotroph-Saprotroph	Plant Pathogen-Undefined Saprotroph	both	algae, sands, wood			Baral and Carter 2013
NR_073233	Fungi	Basidiomycota	Tremellomycetes	Cystofilobasidiales	Cystofilobasidiaceae	Udeniomyces	Udeniomyces_pyricola	non-ectomycorrhizal	Saprotroph	Undefined Saprotroph	water	ice, meltwater			Buzzini et al 2012, Kurtzman et al 2011	Psychrotrophic and halotrophic; in cool temperate
FJ197968	Fungi	unidentified	unidentified	unidentified	unidentified	unidentified	uncultured_fungus	non-ectomycorrhizal	Unknown	Unknown	unknown	Unknown
UDB011537	Fungi	Basidiomycota	Agaricomycetes	Agaricales	Mycenaceae	Mycena	Mycena_filopes	non-ectomycorrhizal	Saprotroph	Leaf Saprotroph-Wood Saprotroph-Undefined Saprotroph	terrestrial	forest		both	Kuo 2010, Cannon and Kirk 2007
KC965576	Fungi	Basidiomycota	Microbotryomycetes	unidentified	unidentified	unidentified	Microbotryomycetes_sp	non-ectomycorrhizal	Saprotroph-Pathotroph	Plant Pathogen-Fungal Parasite-Undefined Saprotroph	both	marine environments, plants, soil			Kurtzman et al 2011, Yurkov et al 2012
HQ445581	Fungi	unidentified	unidentified	unidentified	unidentified	unidentified	uncultured_fungus	non-ectomycorrhizal	Unknown	Unknown	unknown	Unknown
KJ831986	Fungi	Basidiomycota	Agaricomycetes	Polyporales	Meruliaceae	Phlebia	Phlebia_cf_tremellosa_RG_2014	non-ectomycorrhizal	Saprotroph	Wood Saprotroph	terrestrial	dead wood		both	Kirk et al 2008, Kuo 2008
UDB011411	Fungi	Basidiomycota	Agaricomycetes	Agaricales	Agaricaceae	Phaeolepiota	Phaeolepiota_aurea	non-ectomycorrhizal	Saprotroph	Wood Saprotroph	terrestrial	soil, beneath deciduous and coniferous trees		both	Khomich et al 2017, Tedersoo et al 2014, https://www.first-nature.com/fungi/phaeolepiota-aurea.php	Common name is Golden Bootleg
AB889550	Fungi	Basidiomycota	Agaricomycetes	Agaricales	Typhulaceae	Typhula	Typhula_japonica	non-ectomycorrhizal	Pathotroph	Plant Pathogen	water	under snow			Cannon and Kirk 2007, Tedersoo et al 2014
JN104513	Fungi	Ascomycota	Incertae_sedis	Incertae_sedis	Pseudeurotiaceae	Pseudeurotium	Pseudeurotium_bakeri	non-ectomycorrhizal	Saprotroph	Undefined Saprotroph	terrestrial	soil, rotting wood			Tedersoo et al 2014, Cannon and Kirk 2007
FJ475803	Fungi	Ascomycota	Leotiomycetes	Incertae_sedis	Myxotrichaceae	Oidiodendron	Oidiodendron_sp	non-ectomycorrhizal	Saprotroph	Undefined Saprotroph	terrestrial	soil, decaying plants			Rice and Currah 2005
KC965904	Fungi	Chytridiomycota	Chytridiomycetes	Rhizophydiales	unidentified	unidentified	uncultured_fungus	non-ectomycorrhizal	Pathotroph	Animal Pathogen-Algae Parasite	water	water, sediments			Wurzbacher et al 2016, Gleason et al 2008	Group of well described phytoplankton parasites
FR682398	Fungi	Basidiomycota	Agaricomycetes	unidentified	unidentified	unidentified	Agaricomycetes_sp	Unknown	Pathotroph-Saprotroph-Symbiotroph	Plant Pathogen-Undefined Saprotroph-Ectomycorrhizal	both	terrestrial, water, cold climate jne			Cannon and Kirk 2007
JQ993376	Fungi	Basidiomycota	Microbotryomycetes	Sporidiobolales	Incertae_sedis	Rhodotorula	Rhodotorula_slooffiae	non-ectomycorrhizal	Saprotroph	Undefined Saprotroph	mostly water	lakes, rivers			Khomich et al 2017, Kurtzman et al 2011
KP004448	Fungi	Ascomycota	Dothideomycetes	Capnodiales	Incertae_sedis	Rachicladosporium	Rachicladosporium_eucalypti	non-ectomycorrhizal	Pathotroph	Plant Pathogen	terrestrial	leaves			Crous et al 2009, Crous et al 2014	Causes leaf spots
KM519635	Fungi	Ascomycota	Saccharomycetes	Saccharomycetales	Saccharomycetaceae	Saccharomyces	Saccharomyces_cerevisiae	non-ectomycorrhizal	Saprotroph	Undefined Saprotroph	terrestrial	soil, fruits, plants			Wang et al 2012, Kurtzman et al 2011
UDB011751	Fungi	Basidiomycota	Agaricomycetes	Agaricales	Psathyrellaceae	Coprinopsis	Coprinopsis_atramentaria	non-ectomycorrhizal	Saprotroph	Undefined Saprotroph	terrestrial	rotten wood			Kuo 2008, Tedersoo et al 2014
KC965205	Fungi	Rozellomycota	unidentified	unidentified	unidentified	unidentified	uncultured_fungus	non-ectomycorrhizal	Undefined Pathotroph	Undefined Pathotroph - Algae Parasite	mostly water	mostly water, soil			Grossart et al 2016, Wurzbacher et al 2016, Jones et al 2011	Possibly algal parasites, hyperparasites of fungi on phytoplancton, saprotrophic on pollen
UDB008727	Fungi	Basidiomycota	Agaricomycetes	Atheliales	unidentified	unidentified	Atheliales_sp	Ectomycorrhizal	Symbiotroph	Ectomycorrhizal	terrestrial	roots			Cannon and Kirk 2007
KJ999734	Fungi	Ascomycota	Eurotiomycetes	Eurotiales	Trichocomaceae	Aspergillus	Aspergillus_oryzae_var_pseudoflavus	non-ectomycorrhizal	Saprotroph	Undefined Saprotroph	terrestrial	soil			Wicklow et al 2002, Wilson et al 2002
KC333168	Fungi	Basidiomycota	Microbotryomycetes	Leucosporidiales	unidentified	unidentified	Leucosporidiales_sp	non-ectomycorrhizal	Saprotroph	Undefined Saprotroph	mostly water	river, fresh water, ice			Aime et al 2006, Sampaio et al 2003	Antarctic environments
JF449726	Fungi	Ascomycota	Incertae_sedis	Incertae_sedis	Pseudeurotiaceae	unidentified	Pseudeurotiaceae_sp	non-ectomycorrhizal	Saprotroph	Undefined Saprotroph	terrestrial	soil, rotting wood			Tedersoo et al 2014, Cannon and Kirk 2007
JF497133	Fungi	Basidiomycota	Wallemiomycetes	Wallemiales	Wallemiaceae	Wallemia	Wallemia_sp	non-ectomycorrhizal	Saprotroph	Undefined Saprotroph	both	air, soil, water			Tedersoo et al 2014, Cannon and Kirk 2007
KF815661	Fungi	unidentified	unidentified	unidentified	unidentified	unidentified	uncultured_fungus	non-ectomycorrhizal	Unknown	Unknown	unknown	Unknown
KF983527	Fungi	Ascomycota	unidentified	unidentified	unidentified	Capnobotryella	uncultured_Capnobotryella	non-ectomycorrhizal	Saprotroph	Undefined Saprotroph	terrestrial	rock, plants			Sert et al 2007, Tedersoo et al 2014, http://gcm.wfcc.info/speciesPage.jsp?strain_name=Capnobotryella%20renispora
FJ475671	Fungi	Basidiomycota	Agaricomycetes	Polyporales	Xenasmataceae	Xenasmatella	Xenasmatella_vaga	non-ectomycorrhizal	Saprotroph	Undefined Saprotroph-Wood Saprotroph	terrestrial	terrastrial, fallen wood			Tedersoo et al 2014, Cannon and Kirk 2007
AB907577	Fungi	Basidiomycota	Agaricomycetes	Incertae_sedis	Incertae_sedis	Resinicium	Resinicium_bicolor	non-ectomycorrhizal	Saprotroph	Undefined Saprotroph-Wood Saprotroph	terrestrial	dead wood		deciduous	Zakaria and Boddy 2015, Tedersoo et al 2014
JF449498	Fungi	Ascomycota	Leotiomycetes	Helotiales	Incertae_sedis	Cadophora	Cadophora_sp	non-ectomycorrhizal	Saprotroph-Symbiotroph	Undefined Saprotroph-Endophyte	terrestrial	grasslands, roots			Tedersoo et al 2014, Knapp et al 2018
KC966116	Fungi	Ascomycota	Dothideomycetes	Pleosporales	Mycosphaerellaceae	unidentified	uncultured_fungus	non-ectomycorrhizal	Pathotroph	Plant Pathogen	terrestrial	leaves			Crous et al 2009, Videira et al 2017	Causes leaf spots
FJ820723	Fungi	Ascomycota	Leotiomycetes	unidentified	unidentified	unidentified	Leotiomycetes_sp	Unknown	Pathotroph-Saprotroph-Symbiotroph	Plant Pathogen-Animal Pathogen-Undefined Saprotroph-Ectomycorrhizal-Ericoid Mycorrhizal-Endophyte	both	soil, plant,s roots, water			Cannon and Kirk 2007, McLaughlin and Spatafora 2015, Smith et al 1986
JX188167	Fungi	Basidiomycota	Tremellomycetes	Holtermanniales	Incertae_sedis	Holtermanniella	Holtermanniella_festucosa	non-ectomycorrhizal	Saprotroph	Undefined Saprotroph	water	glacial melt water			Jones et al 2014
JX489840	Fungi	Rozellomycota	unidentified	unidentified	unidentified	unidentified	uncultured_soil_fungus	non-ectomycorrhizal	Undefined Pathotroph	Undefined Pathotroph - Algae Parasite	mostly water	mostly water, soil			Grossart et al 2016, Wurzbacher et al 2016, Jones et al 2011	Possibly algal parasites, hyperparasites of fungi on phytoplancton, saprotrophic on pollen
EU118651	Fungi	Basidiomycota	Agaricomycetes	Russulales	Peniophoraceae	Peniophora	Peniophora_pini	non-ectomycorrhizal	Saprotroph	Undefined Saprotroph-Wood Saprotroph	terrestrial	fallen brances	Pinus	conifers	Tedersoo et al 2014, Lambevska et al 2014
JF433024	Fungi	Rozellomycota	unidentified	unidentified	unidentified	unidentified	Rozellomycota_sp	non-ectomycorrhizal	Undefined Pathotroph	Undefined Pathotroph - Algae Parasite	mostly water	mostly water, soil			Grossart et al 2016, Wurzbacher et al 2016, Jones et al 2011	Possibly algal parasites, hyperparasites of fungi on phytoplancton, saprotrophic on pollen
KM013339	Fungi	Ascomycota	Saccharomycetes	Saccharomycetales	Incertae_sedis	Candida	Candida_albicans	non-ectomycorrhizal	Pathotroph	Animal pathogen	unknown	skin			Trofa et al 2008, Skinner and Fletcher 1960	This genus is polyphyletic and contains species that function very differently dependent on what they are.
EU516679	Fungi	Rozellomycota	unidentified	unidentified	unidentified	unidentified	uncultured_fungus	non-ectomycorrhizal	Undefined Pathotroph	Undefined Pathotroph - Algae Parasite	mostly water	mostly water, soil			Grossart et al 2016, Wurzbacher et al 2016, Jones et al 2011	Possibly algal parasites, hyperparasites of fungi on phytoplancton, saprotrophic on pollen
UDB015151	Fungi	Basidiomycota	Agaricomycetes	Polyporales	Polyporaceae	Lenzites	Lenzites_betulina	non-ectomycorrhizal	Saprotroph	Wood Saprotroph	terrestrial	dead wood		deciduous	Gilbertson and Ryvarden 1987, Kuo 2005
KJ542335	Fungi	Ascomycota	Eurotiomycetes	Chaetothyriales	Herpotrichiellaceae	Capronia	Capronia_sp_CJL_2014	non-ectomycorrhizal	Saprotroph-Symbiotroph	Undefined Saprotroph-Wood Saprotroph-Lichenized-Endophyte	terrestrial	roots, rotting wood, decaying plants			Tedersoo et al 2014, Untereiner et al 2011, Untereiner 1997
EF026143	Fungi	Ascomycota	Sordariomycetes	Xylariales	Xylariaceae	Hypoxylon	Hypoxylon_rubiginosum	non-ectomycorrhizal	Saprotroph-Symbiotroph	Wood Saprotroph-Undefined Saprotroph-Endophyte	terrestrial	dead wood			Hudson 1968, Tedersoo et al 2014, Whitaker et al 2018
AJ936935	Fungi	Rozellomycota	unidentified	unidentified	unidentified	unidentified	uncultured_fungus	non-ectomycorrhizal	Undefined Pathotroph	Undefined Pathotroph - Algae Parasite	mostly water	mostly water, soil			Grossart et al 2016, Wurzbacher et al 2016, Jones et al 2011	Possibly algal parasites, hyperparasites of fungi on phytoplancton, saprotrophic on pollen
JX136461	Fungi	unidentified	unidentified	unidentified	unidentified	unidentified	uncultured_fungus	Unknown	Unknown	Unknown	unknown	Unknown
KF823614	Fungi	Basidiomycota	Agaricomycetes	Russulales	Lachnocladiaceae	Peniophora	uncultured_Peniophora	non-ectomycorrhizal	Saprotroph	Undefined Saprotroph	terrestrial	terrastrial			Tedersoo et al 2014, Khomich et al 2017
HM239838	Fungi	Ascomycota	Leotiomycetes	Helotiales	Incertae_sedis	Glarea	Glarea_sp	non-ectomycorrhizal	Saprotroph	Undefined Saprotroph	both	water, soil, plants			Tedersoo et al 2014, Chen et al 2013
AF490396	Fungi	Basidiomycota	Agaricomycetes	Sebacinales	Sebacinaceae	Sebacina	Sebacina_allantoidea	non-ectomycorrhizal	Saprotroph	Undefined Saprotroph	terrestrial	dead stems			Oberwinkler et al 2014, Cannon and Kirk 2007	Found on Spiraea sp (Rosaceae)
KC005690	Fungi	Ascomycota	Dothideomycetes	Pleosporales	Phaeosphaeriaceae	Phaeosphaeria	Phaeosphaeria_sp_JF_2013	non-ectomycorrhizal	Saprotroph	Undefined Saptrotroph-Litter Saprotroph	terrestrial	dead stems, leaves	Poaceae		Tedersoo et al 2014, Laursen et al 1987, Cannon and Kirk 2007
UDB013530	Fungi	Basidiomycota	Agaricomycetes	Agaricales	Inocybaceae	unidentified	Inocybaceae_sp	Ectomycorrhizal	Symbiotroph	Ectomycorrhizal	terrestrial	terrestrial			Khomich et al 2017
EF635760	Fungi	Rozellomycota	unidentified	unidentified	unidentified	unidentified	Rozellomycota_sp	non-ectomycorrhizal	Undefined Pathotroph	Undefined Pathotroph - Algae Parasite	mostly water	mostly water, soil			Grossart et al 2016, Wurzbacher et al 2016, Jones et al 2011	Possibly algal parasites, hyperparasites of fungi on phytoplancton, saprotrophic on pollen
JF327812	Fungi	Ascomycota	Eurotiomycetes	Eurotiales	Trichocomaceae	Penicillium	Penicillium_glabrum	non-ectomycorrhizal	Saprotroph	Undefined Saprotroph	terrestrial	soil, decaying organic matter			Grigoriev et al 2014, Duncan and Eslyn 1966, Cannon and Kirk 2007	Post-harvest fruit and vegetable rots
AJ936935	Fungi	Rozellomycota	unidentified	unidentified	unidentified	unidentified	uncultured_fungus	non-ectomycorrhizal	Undefined Pathotroph	Undefined Pathotroph - Algae Parasite	mostly water	mostly water, soil			Grossart et al 2016, Wurzbacher et al 2016, Jones et al 2011	Possibly algal parasites, hyperparasites of fungi on phytoplancton, saprotrophic on pollen
JX896956	Fungi	Basidiomycota	Microbotryomycetes	Incertae_sedis	Incertae_sedis	Glaciozyma	Glaciozyma_antarctica	non-ectomycorrhizal	Saprotroph	Undefined Saprotroph	ice	glacial habitats			Firdaus-Raih et al 2018	Arctic yeast, pyschrophilic yeast
KJ834348	Fungi	unidentified	unidentified	unidentified	unidentified	unidentified	uncultured_fungus	Unknown	Unknown	Unknown	unknown	Unknown
AY188378	Fungi	Ascomycota	Taphrinomycetes	Taphrinales	Taphrinaceae	Taphrina	Taphrina_aff_virginica_0461c	non-ectomycorrhizal	Pathotroph	Plant Pathogen	terrestrial	leaves	Betula	deciduous	Kurtzman et al 2011	Causes leaf curl
EU118652	Fungi	Basidiomycota	Agaricomycetes	Polyporales	Phanerochaetaceae	Phanerochaete	Phanerochaete_affinis	non-ectomycorrhizal	Saprotroph	Wood Saprotroph	terrestrial	stumps		both	Prasher 2015
AF455427	Fungi	Ascomycota	Sordariomycetes	Xylariales	Diatrypaceae	Eutypa	Eutypa_lata	non-ectomycorrhizal	Pathotroph	Plant Pathogen	terrestrial	wood			Acero et al 2004, Rolshausen et al 2014, Tedersoo et al 2014	Causes disease called Eutypa dieback
KF297284	Fungi	Ascomycota	Sordariomycetes	Sordariales	Teratosphaeriaceae	unidentified	uncultured_fungus	non-ectomycorrhizal	Pathotroph	Plant Pathogen	terrestrial	leaves			Crous et al 2009	Causes leaf spots
AY558614	Fungi	Basidiomycota	Agaricomycetes	Hymenochaetales	Hymenochaetaceae	Phellinus	Phellinus_conchatus	non-ectomycorrhizal	Pathotroph	Plant Pathogen	terrestrial	wood		both	Gilbertson and Ryvarden 1987, https://mushroomobserver.org/observer/show_observation/87380	White rot
KC514891	Fungi	Ascomycota	unidentified	unidentified	unidentified	unidentified	Ascomycota_sp_Di283_2	Unknown	Unknown	Unknown	unknown	Unknown
JQ666474	Fungi	unidentified	unidentified	unidentified	unidentified	unidentified	uncultured_soil_fungus	Unknown	Unknown	Unknown	unknown	Unknown
FJ687268	Fungi	Rozellomycota	unidentified	unidentified	unidentified	unidentified	Rozellomycota_sp	non-ectomycorrhizal	Undefined Pathotroph	Undefined Pathotroph - Algae Parasite	mostly water	mostly water, soil			Grossart et al 2016, Wurzbacher et al 2016, Jones et al 2011	Possibly algal parasites, hyperparasites of fungi on phytoplancton, saprotrophic on pollen
JX974768	Fungi	Basidiomycota	Agaricomycetes	Agaricales	unidentified	unidentified	Agaricales_sp	Unknown	Pathotroph-Saprotroph-Symbiotroph	Plant Pathogen-Undefined Saprotroph-Ectomycorrhizal	both	terrestrial, water, cold climate			Cannon and Kirk 2007
KC834051	Fungi	Ascomycota	Sordariomycetes	Hypocreales	Nectriaceae	Flagellospora	Flagellospora_sp_1_CCM_F_20899	non-ectomycorrhizal	Saprotroph	Undefined Saprotroph-Litter Saprotroph	water	leaf litter			Sudheep and Sridhar 2012, Patil 2015	Aquatic hyphomycetes, tolerates cold climate
KP731816	Fungi	Basidiomycota	Agaricomycetes	Atheliales	Atheliaceae	unidentified	uncultured_Atheliaceae	Ectomycorrhizal	Symbiotroph	Ectomycorrhizal	terrestrial	roots			Cannon and Kirk 2007
FJ820778	Fungi	Ascomycota	Sordariomycetes	Xylariales	unidentified	unidentified	Xylariales_sp	non-ectomycorrhizal	Pathotroph-Saprotroph-Symbiotroph	Plant Pathogen-Undefined Saprotroph-Wood Saprotroph-Litter Saprotroph-Endophyte	mostly terrestrial	wood, leaves, fruits, insects, dung, soil			Li et al 2017, Cannon and Kirk 2007
KF617767	Fungi	Chytridiomycota	unidentified	unidentified	unidentified	unidentified	uncultured_fungus	non-ectomycorrhizal	Saprotroph-Pathotroph	Animal Pathogen-Algal Parasite-Undefined Saprotroph	mostly water	water, soil			Frenken et al 2017, Wurzbacher et al 2016, Gleason et al 2008	Contains specialists and generalists infecting phytoplankton, invertebrate animals
KM250177	Fungi	Ascomycota	Lecanoromycetes	Lecanorales	Parmeliaceae	Parmelia	Parmelia_sp_marmorophylla	non-ectomycorrhizal	Symbiotroph	Lichenized	terrestrial	trees			Esslinger 2019
UDB015354	Fungi	Basidiomycota	Agaricomycetes	Agaricales	Inocybaceae	Inocybe	Inocybe_dulcamara	Ectomycorrhizal	Symbiotroph	Ectomycorrhizal	terrestrial	tree roots		both	Rinaldi et al 2008, Larsson et al 2009, Cripps 1997
KC869733	Fungi	unidentified	unidentified	unidentified	unidentified	unidentified	uncultured_fungus	Unknown	Unknown	Unknown	unknown	Unknown
JF432967	Fungi	Rozellomycota	unidentified	unidentified	unidentified	unidentified	Rozellomycota_sp	non-ectomycorrhizal	Undefined Pathotroph	Undefined Pathotroph - Algae Parasite	mostly water	mostly water, soil			Grossart et al 2016, Wurzbacher et al 2016, Jones et al 2011	Possibly algal parasites, hyperparasites of fungi on phytoplancton, saprotrophic on pollen
KJ857253	Fungi	Basidiomycota	Agaricomycetes	Polyporales	Polyporaceae	Fomes	Fomes_fomentarius	non-ectomycorrhizal	Saprotroph-Pathotroph	Plant Pathogen-Wood Saprotroph	terrestrial	wood		deciduous	Gilbertson and Ryvarden 1987, Kuo 2010, https://www.first-nature.com/fungi/fomes-fomentarius.php	White rot
FJ455031	Fungi	Basidiomycota	Agaricomycetes	Polyporales	Podoscyphaceae	Cyphellostereum	uncultured_Cyphellostereum	non-ectomycorrhizal	Symbiotroph	Lichenized	terrestrial	terrastrial, on ground			Lodge et al 2014	Form lichens with green algae or cyanobacteria
KP170730	Fungi	Ascomycota	Sordariomycetes	Hypocreales	Nectriaceae	Gibberella	Gibberella_avenacea	non-ectomycorrhizal	Pathotroph	Plant Pathogen	terrestrial	roots, leaves, stem, seeds, fruits			Desjardins 2003, Tedersoo et al 2014, Cannon and Kirk 2007, http://www.cabi.org/isc/datasheet/25150	Causes necrosis of shoots and roots, blight, rot
EU490077	Fungi	Ascomycota	Dothideomycetes	Pleosporales	unidentified	unidentified	Pleosporales_sp	non-ectomycorrhizal	Pathotroph-Saprotroph-Symbiotroph	Plant Pathogen-Fungal Parasite-Undefined Saprotroph-Endophyte	both	plants, fungi, insects, lichens			Zhang et al 2012, Kruys et al 2006, Cannon and Kirk 2007
KP216904	Fungi	Ascomycota	Sordariomycetes	Hypocreales	Incertae_sedis	Stilbella	Stilbella_sp_S5_M_2_3	non-ectomycorrhizal	Saprotroph	Wood Saprotroph-Dung Saprotroph	terrestrial	decaying wood, dung			Duncan and Eslyn 1966, Dix 1995
DQ340315	Fungi	Basidiomycota	Agaricomycetes	Hymenochaetales	Schizoporaceae	Hyphodontia	Hyphodontia_crustosa	non-ectomycorrhizal	Saprotroph	Undefined Saprotroph-Wood Saprotroph	terrestrial	dead wood		conifers	Gafforov et al 2017, Tedersoo et al 2014
UDB016379	Fungi	Basidiomycota	Agaricomycetes	Polyporales	Meripilaceae	Hydnopolyporus	Hydnopolyporus_fimbriatus	non-ectomycorrhizal	Saprotroph-Pathotroph	Plant Pathogen-Wood Saprotroph	terrestrial	soil, wood			Gilbertson and Ryvarden 1987, Fidalgo 1963
HQ211632	Fungi	Basidiomycota	Exobasidiomycetes	Exobasidiales	Exobasidiaceae	Exobasidium	uncultured_Exobasidium	non-ectomycorrhizal	Pathotroph	Plant Pathogen	terrestrial	plants	Ericanae		Begerow et al 2002, Tedersoo et al 2014, Devasahayam 2009
KP131539	Fungi	Ascomycota	Dothideomycetes	Pleosporales	Pleosporaceae	Lewia	Lewia_infectoria	non-ectomycorrhizal	Pathotroph	Plant Pathogen	terrestrial	plants	Poaceae		Tedersoo et al 2014, Andersen et al 2009
EU541485	Fungi	Ascomycota	Incertae_sedis	Incertae_sedis	Incertae_sedis	Xenobotrytis	Xenobotrytis_sp	Unknown	Unknown	Unknown	unknown	Unknown
JF449752	Fungi	Ascomycota	Taphrinomycetes	unidentified	unidentified	unidentified	Taphrinomycetes_sp	non-ectomycorrhizal	Pathotroph	Plant Pathogen	terrestrial	plants			Cannon and Kirk 2007, Kurtzman et al 2011
KC867873	Fungi	unidentified	unidentified	unidentified	unidentified	unidentified	fungal_sp_NLR_2013	Unknown	Unknown	Unknown	unknown	Unknown
KF297107	Fungi	Rozellomycota	unidentified	unidentified	unidentified	unidentified	Cryptomycota	non-ectomycorrhizal	Undefined Pathotroph	Undefined Pathotroph - Algae Parasite	mostly water	mostly water, soil			Grossart et al 2016, Wurzbacher et al 2016, Jones et al 2011	Possibly algal parasites, hyperparasites of fungi on phytoplancton, saprotrophic on pollen
KJ081158	Fungi	Basidiomycota	Microbotryomycetes	Leucosporidiales	unidentified	Leucosporidiella	uncultured_Leucosporidiella	non-ectomycorrhizal	Saprotroph	Undefined Saprotroph	mostly water	river, fresh water			Aime et al 2006, Sampaio et al 2003	Antarctic environments
EU480016	Fungi	Chytridiomycota	Lobulomycetes	unidentified	unidentified	unidentified	Chytridiomycetes_sp	non-ectomycorrhizal	Saprotroph-Pathotroph	Algae Parasite-Undefined Saprotroph	mostly water	freshwater, soil			Frenken et al 2017, Wurzbacher et al 2016, Seto and Degawa 2015	Obligate parasite of macroalgal hosts
JX499028	Fungi	Ascomycota	Dothideomycetes	Pleosporales	Pleosporaceae	Alternaria	Alternaria_brassicae	non-ectomycorrhizal	Pathotroph	Plant Pathogen	terrestrial	seeds, leaves, stems, flowers, soil	Brassica		Liu 2011, Duncan and Eslyn 1966	Causes leaf spots
AF126899	Fungi	Basidiomycota	Agaricomycetes	Polyporales	Phanerochaetaceae	Antrodiella	Antrodiella_romellii	non-ectomycorrhizal	Saprotroph	Wood Saprotroph	terrestrial	terrastrial			Gilbertson and Ryvarden 1987
FJ197968	Fungi	unidentified	unidentified	unidentified	unidentified	unidentified	uncultured_fungus	non-ectomycorrhizal	Unknown	Unknown	unknown	Unknown
AY188365	Fungi	Basidiomycota	Tremellomycetes	Tremellales	Incertae_sedis	Cryptococcus	Cryptococcus_dimennae	non-ectomycorrhizal	Saprotroph	Undefined Saprotroph	both	sediments from glaciers			Kurtzman et al 2011, Buzzini et al 2012	Can be found in cold environment
KC965205	Fungi	Rozellomycota	unidentified	unidentified	unidentified	unidentified	uncultured_fungus	non-ectomycorrhizal	Undefined Pathotroph	Undefined Pathotroph - Algae Parasite	mostly water	mostly water, soil			Grossart et al 2016, Wurzbacher et al 2016, Jones et al 2011	Possibly algal parasites, hyperparasites of fungi on phytoplancton, saprotrophic on pollen
JF908459	Fungi	Basidiomycota	Agaricomycetes	Agaricales	Mycenaceae	Mycena	Mycena_epipterygia	non-ectomycorrhizal	Saprotroph	Wood Saprotroph	terrestrial	wood		both	Kuo 2010, Cannon and Kirk 2007, https://mycena.no/epipterygia.htm
KC339223	Fungi	Ascomycota	Dothideomycetes	Pleosporales	Massarinaceae	Massarina	Massarina_sp_MUT_4323	non-ectomycorrhizal	Saprotroph	Undefined Saprotroph-Wood Saprotroph-Litter Saprotroph	mostly water	submerged wood			Tedersoo et al 2014, Jones et al 2014
KC753414	Fungi	Basidiomycota	Tremellomycetes	Tremellales	Incertae_sedis	Dioszegia	Dioszegia_sp	non-ectomycorrhizal	Saprotroph	Undefined Saprotroph-Litter Saprotroph	terrestrial	soil, leaves			Takashima et al 2011, Kurtzman et al 2011
JX974768	Fungi	Basidiomycota	Agaricomycetes	Agaricales	unidentified	unidentified	Agaricales_sp	Unknown	Pathotroph-Saprotroph-Symbiotroph	Plant Pathogen-Undefined Saprotroph-Ectomycorrhizal	both	terrestrial, water, cold climate			Cannon and Kirk 2007
HQ433106	Fungi	Ascomycota	unidentified	unidentified	unidentified	unidentified	uncultured_Ascomycota	Unknown	Unknown	Unknown	unknown	Unknown
KM108737	Fungi	unidentified	unidentified	unidentified	unidentified	unidentified	uncultured_fungus	non-ectomycorrhizal	Unknown	Unknown	unknown	Unknown
AF504831	Fungi	Ascomycota	Dothideomycetes	Pleosporales	unidentified	unidentified	Pleosporales_sp	non-ectomycorrhizal	Pathotroph-Saprotroph-Symbiotroph	Plant Pathogen-Fungal Parasite-Undefined Saprotroph-Endophyte	both	plants, fungi, insects, lichens			Zhang et al 2012, Kruys et al 2006, Cannon and Kirk 2007
UDB023468	Fungi	Basidiomycota	Agaricomycetes	Agaricales	Agaricaceae	Lycoperdon	Lycoperdon_pyriforme	non-ectomycorrhizal	Saprotroph	Undefined Saprotroph	terrestrial	hardwoods, conifers		both	Kuo 2016, Khomich et al 2017
JF300413	Fungi	Rozellomycota	unidentified	unidentified	unidentified	unidentified	uncultured_fungus	non-ectomycorrhizal	Undefined Pathotroph	Undefined Pathotroph - Algae Parasite	mostly water	mostly water, soil			Grossart et al 2016, Wurzbacher et al 2016, Jones et al 2011	Possibly algal parasites, hyperparasites of fungi on phytoplancton, saprotrophic on pollen
NR_077099	Fungi	Basidiomycota	Tremellomycetes	Tremellales	Incertae_sedis	unidentified	unidentified	non-ectomycorrhizal	Saprotroph-Pathotroph	Animal Pathogen-Fungal Parasite-Undefined Saprotroph	terrestrial	wood, soil, other fungi			Cannon and Kirk 2007
KF871456	Fungi	Ascomycota	Dothideomycetes	Pleosporales	Pleosporaceae	Stemphylium	Stemphylium_globuliferum	non-ectomycorrhizal	Pathotroph	Plant Pathogen	terrestrial	leaves	Medicago		Samac et al 2014, Simmons 1969	Causes leaf spots
KC965904	Fungi	Chytridiomycota	Chytridiomycetes	Rhizophydiales	unidentified	unidentified	uncultured_fungus	non-ectomycorrhizal	Pathotroph	Animal Pathogen-Algae Parasite	water	water, sediments			Wurzbacher et al 2016, Gleason et al 2008	Group of well described phytoplankton parasites
UDB019666	Fungi	Basidiomycota	Agaricomycetes	Polyporales	Polyporaceae	Skeletocutis	Skeletocutis_kuehneri	non-ectomycorrhizal	Saprotroph	Wood Saprotroph	terrestrial	trunks		conifers	Gilbertson and Ryvarden 1987, Zhou et al 2011
GU054272	Fungi	Ascomycota	Dothideomycetes	Pleosporales	unidentified	unidentified	Pleosporales_sp	non-ectomycorrhizal	Pathotroph-Saprotroph-Symbiotroph	Plant Pathogen-Fungal Parasite-Undefined Saprotroph-Endophyte	both	plants, fungi, insects, lichens			Zhang et al 2012, Kruys et al 2006, Cannon and Kirk 2007
KM011994	Fungi	Ascomycota	Dothideomycetes	Pleosporales	Pleosporaceae	Pyrenophora	Pyrenophora_tritici_repentis	non-ectomycorrhizal	Pathotroph	Plant Pathogen	terrestrial	seeds, leaves, soil			Tedersoo et al 2014, Cannon and Kirk 2007
JF440982	Fungi	Ascomycota	Sordariomycetes	Xylariales	Hyponectriaceae	Pseudomassaria	Pseudomassaria_chondrospora	non-ectomycorrhizal	Saprotroph	Undefined Saprotroph	terrestrial	wood			Tedersoo et al 2014
KC965876	Fungi	Chytridiomycota	unidentified	unidentified	unidentified	unidentified	uncultured_fungus	non-ectomycorrhizal	Saprotroph-Pathotroph	Animal Pathogen-Algal Parasite-Undefined Saprotroph	mostly water	water, soil			Frenken et al 2017, Wurzbacher et al 2016, Gleason et al 2008	Contains specialists and generalists infecting phytoplankton, invertebrate animals
KM402062	Fungi	Ascomycota	Saccharomycetes	Saccharomycetales	Pichiaceae	Pichia	Pichia_fermentans	non-ectomycorrhizal	Saprotroph	Undefined Saprotroph	possibly terrestrial	fruits, dung, soil, water			Kurtzman et al 2011
JQ823164	Fungi	Ascomycota	Dothideomycetes	unidentified	unidentified	unidentified	Dothideomycetes_sp	non-ectomycorrhizal	Pathotroph-Saprotroph-Symbiotroph	Plant Pathogen-Animal Pathogen-Fungal Parasite-Soil Saprotroph-Lichen Symbiont	both	plants, fungi, animal, lichens			Schoch et al 2007, Hyde et al 2013
KC869738	Fungi	unidentified	unidentified	unidentified	unidentified	unidentified	uncultured_fungus	Unknown	Unknown	Unknown	unknown	Unknown
GQ921811	Fungi	unidentified	unidentified	unidentified	unidentified	unidentified	uncultured_fungus	Unknown	Unknown	Unknown	unknown	Unknown
KC869723	Fungi	Rozellomycota	unidentified	unidentified	unidentified	unidentified	Rozellomycota_sp	non-ectomycorrhizal	Undefined Pathotroph	Undefined Pathotroph - Algae Parasite	mostly water	mostly water, soil			Grossart et al 2016, Wurzbacher et al 2016, Jones et al 2011	Possibly algal parasites, hyperparasites of fungi on phytoplancton, saprotrophic on pollen
KP335607	Fungi	unidentified	unidentified	unidentified	unidentified	unidentified	fungal_endophyte	Unknown	Unknown	Unknown	unknown	Unknown
JQ761545	Fungi	Ascomycota	Sordariomycetes	Boliniales	Boliniaceae	unidentified	Boliniaceae_sp	non-ectomycorrhizal	Saprotroph	Wood Saprotroph	terrestrial	wood			Cannon and Kirk 2007
KJ869112	Fungi	Ascomycota	Dothideomycetes	Pleosporales	Massarinaceae	Keissleriella	Keissleriella_sp	non-ectomycorrhizal	Saprotroph	Undefined Saprotroph	terrestrial	grass			Tedersoo et al 2014, Cannon and Kirk 2007
JX436286	Fungi	unidentified	unidentified	unidentified	unidentified	unidentified	uncultured_fungus	Unknown	Unknown	Unknown	unknown	Unknown
KF617646	Fungi	unidentified	unidentified	unidentified	unidentified	unidentified	uncultured_fungus	non-ectomycorrhizal	Unknown	Unknown	unknown	Unknown
GU054197	Fungi	Basidiomycota	Agaricomycetes	Cantharellales	Botryobasidiaceae	Botryobasidium	Botryobasidium_sp	non-ectomycorrhizal	Saprotroph	Wood Saprotroph	terrestrial	wood			Cannon and Kirk 2007, Tedersoo et al 2014
KJ508271	Fungi	Ascomycota	Eurotiomycetes	unidentified	unidentified	unidentified	Eurotiomycetes_sp_genotype_925_JMUR_2014	non-ectomycorrhizal	Pathotroph-Saprotroph-Symbiotroph	Plant Pathogen-Animal Pathogen-Undefined Saprotroph-Endophyte	both	water, soil, plants, animals			Cannon and Kirk 2007
UDB015525	Fungi	Basidiomycota	Agaricomycetes	Agaricales	Inocybaceae	Crepidotus	Crepidotus_variabilis	non-ectomycorrhizal	Saprotroph	Wood Saprotroph	terrestrial	wood			Grgurinovic and Simpson 2001, Cannon and Kirk 2007
EU035453	Fungi	Ascomycota	Dothideomycetes	Venturiales	Venturiaceae	Venturia	Venturia_chlorospora	non-ectomycorrhizal	Pathotroph	Plant Pathogen	terrestrial	leaves	Salix	deciduous	Tedersoo et al 2014, Cannon and Kirk 2007
KF516946	Fungi	unidentified	unidentified	unidentified	unidentified	unidentified	fungal_sp_ANTELF6	Unknown	Unknown	Unknown	unknown	Unknown
KC965876	Fungi	Chytridiomycota	unidentified	unidentified	unidentified	unidentified	uncultured_fungus	non-ectomycorrhizal	Saprotroph-Pathotroph	Animal Pathogen-Algal Parasite-Undefined Saprotroph	mostly water	water, soil			Frenken et al 2017, Wurzbacher et al 2016, Gleason et al 2008	Contains specialists and generalists infecting phytoplankton, invertebrate animals
JQ083433	Fungi	Ascomycota	Saccharomycetes	Saccharomycetales	Dipodascaceae	Geotrichum	Geotrichum_citri_aurantii	non-ectomycorrhizal	Saprotroph-Pathotroph	Plant Pathogen-Undefined Saprotroph	terrestrial	soil, fruits			Cannon and Kirk 2007, Hernández-Montiel et al 2010, Horst 2008	Causes sour rot
KC966089	Fungi	unidentified	unidentified	unidentified	unidentified	unidentified	uncultured_fungus	Unknown	Unknown	Unknown	unknown	Unknown
GU054272	Fungi	Ascomycota	Dothideomycetes	Pleosporales	unidentified	unidentified	Pleosporales_sp	non-ectomycorrhizal	Pathotroph-Saprotroph-Symbiotroph	Plant Pathogen-Fungal Parasite-Undefined Saprotroph-Endophyte	both	plants, fungi, insects, lichens			Zhang et al 2012, Kruys et al 2006, Cannon and Kirk 2007
KF800545	Fungi	unidentified	unidentified	unidentified	unidentified	unidentified	uncultured_fungus	Unknown	Unknown	Unknown	unknown	Unknown
AJ581040	Fungi	Basidiomycota	Tremellomycetes	Tremellales	Incertae_sedis	Dioszegia	Dioszegia_sp	non-ectomycorrhizal	Saprotroph	Undefined Saprotroph-Litter Saprotroph	terrestrial	soil, leaves			Takashima et al 2011, Kurtzman et al 2011
HG513113	Fungi	unidentified	unidentified	unidentified	unidentified	unidentified	uncultured_fungus	Unknown	Unknown	Unknown	unknown	Unknown
JX436286	Fungi	unidentified	unidentified	unidentified	unidentified	unidentified	uncultured_fungus	Unknown	Unknown	Unknown	unknown	Unknown
EF207424	Fungi	Ascomycota	Leotiomycetes	Helotiales	Sclerotiniaceae	Monilinia	Monilinia_fructigena	non-ectomycorrhizal	Pathotroph	Plant Pathogen	terrestrial	plants, fruits	Rosaceae		Tedersoo et al 2014, https://bladmineerders.nl/monilinia-fructigena/	Fruit rot
GQ999531	Fungi	Ascomycota	Sordariomycetes	Xylariales	Xylariaceae	Xylaria	Xylaria_sp	non-ectomycorrhizal	Saprotroph-Symbiotroph	Wood Saprotroph-Undefined Saprotroph-Endophyte	terrestrial	dead wood			Duncan and Eslyn 1966, Kuo 2008
GU054272	Fungi	Ascomycota	Dothideomycetes	Pleosporales	unidentified	unidentified	Pleosporales_sp	non-ectomycorrhizal	Pathotroph-Saprotroph-Symbiotroph	Plant Pathogen-Fungal Parasite-Undefined Saprotroph-Endophyte	both	plants, fungi, insects, lichens			Zhang et al 2012, Kruys et al 2006, Cannon and Kirk 2007
KC869738	Fungi	unidentified	unidentified	unidentified	unidentified	unidentified	uncultured_fungus	Unknown	Unknown	Unknown	unknown	Unknown
HQ446081	Fungi	Ascomycota	Leotiomycetes	Helotiales	Incertae_sedis	Tetracladium	Tetracladium_sp	non-ectomycorrhizal	Saprotroph	Undefined Saprotroph-Litter Saprotroph	water	water, leaves			Anderson and Shearer 2011, Tedersoo et al 2014
FJ008687	Fungi	Ascomycota	Eurotiomycetes	Chaetothyriales	Herpotrichiellaceae	Exophiala	Exophiala_sp	non-ectomycorrhizal	Saprotroph-Pathotroph	Animal Pathogen-Fish Pathogen-Undefined Saprotroph	both	soil, water, plants, animals, fish			Khomich et al 2017, Tedersoo et al 2014
KF742598	Fungi	unidentified	unidentified	unidentified	unidentified	unidentified	uncultured_fungus	Unknown	Unknown	Unknown	unknown	Unknown
JN569133	Fungi	Chytridiomycota	Chytridiomycetes	Chytridiales	unidentified	unidentified	Chytridiales_sp_1_MV_2011	non-ectomycorrhizal	Saprotroph	Undefined Saprotroph	water	water			Gleason et al 2008, Frenken et al 2017	Some are also faculatative or obligate parasites on green algae
JX974768	Fungi	Basidiomycota	Agaricomycetes	Agaricales	unidentified	unidentified	Agaricales_sp	Unknown	Pathotroph-Saprotroph-Symbiotroph	Plant Pathogen-Undefined Saprotroph-Ectomycorrhizal	both	terrestrial, water, cold climate			Cannon and Kirk 2007
HM239745	Fungi	Ascomycota	unidentified	unidentified	unidentified	unidentified	uncultured_Ascomycota	Unknown	Unknown	Unknown	unknown	Unknown
KF800446	Fungi	unidentified	unidentified	unidentified	unidentified	unidentified	uncultured_fungus	Unknown	Unknown	Unknown	unknown	Unknown
KF617348	Fungi	unidentified	unidentified	unidentified	unidentified	unidentified	uncultured_fungus	Unknown	Unknown	Unknown	unknown	Unknown
KF734991	Fungi	unidentified	unidentified	unidentified	unidentified	unidentified	fungal_sp_P1S14	Unknown	Unknown	Unknown	unknown	Unknown
KJ734967	Fungi	unidentified	unidentified	unidentified	unidentified	unidentified	uncultured_fungus	Unknown	Unknown	Unknown	unknown	Unknown
GU566226	Fungi	Basidiomycota	unidentified	unidentified	unidentified	unidentified	Basidiomycota_sp_D14	Unknown	Unknown	Unknown	unknown	Unknown
AY498659	Fungi	Ascomycota	Lecanoromycetes	Teloschistales	Physciaceae	Phaeophyscia	Phaeophyscia_hirtella	non-ectomycorrhizal	Symbiotroph	Lichenized	terrestrial	trees			Esslinger 2019, Cannon and Kirk 2007, http://lichenportal.org/portal/taxa/index.php?taxon=52095
KF800592	Fungi	unidentified	unidentified	unidentified	unidentified	unidentified	uncultured_fungus	non-ectomycorrhizal	Unknown	Unknown	unknown	Unknown
KF742593	Fungi	Basidiomycota	Agaricomycetes	Polyporales	Meruliaceae	Uncobasidium	Uncobasidium_sp	non-ectomycorrhizal	Saprotroph	Undefined Saprotroph-Wood Saprotroph	terrestrial	dead wood			Tedersoo et al 2014, Hjortstam and Ryvarden 1978
HM240178	Fungi	Basidiomycota	unidentified	unidentified	unidentified	unidentified	uncultured_Basidiomycota	Unknown	Unknown	Unknown	unknown	Unknown
KF367524	Fungi	Ascomycota	Sordariomycetes	Hypocreales	Hypocreaceae	Trichoderma	Trichoderma_sp_10_BRO_2013	non-ectomycorrhizal	Pathotroph-Saprotroph-Symbiotroph	Plant Pathogen-Fungal Parasite-Wood Saprotroph-Endophyte-Epiphyt	mostly terrestrial	soil, decaying plants			Seehann et al 1975, Romeralo et al 2015, Harman and Kubicek 2002, Cannon and Kirk 2007, Schuster and Schmoll 2010	Causes of soft-rot
HQ433127	Fungi	Ascomycota	unidentified	unidentified	unidentified	unidentified	uncultured_Ascomycota	Unknown	Unknown	Unknown	unknown	Unknown
KC787968	Fungi	Ascomycota	Dothideomycetes	Pleosporales	Pleosporaceae	Pyrenophora	Pyrenophora_graminea	non-ectomycorrhizal	Pathotroph	Plant Pathogen	terrestrial	leaves, seeds			Tedersoo et al 2014, Cannon and Kirk 2007
KC965904	Fungi	Chytridiomycota	Chytridiomycetes	Rhizophydiales	unidentified	unidentified	uncultured_fungus	non-ectomycorrhizal	Pathotroph	Animal Pathogen-Algae Parasite	water	water, sediments			Wurzbacher et al 2016, Gleason et al 2008	Group of well described phytoplankton parasites
GU931726	Fungi	Ascomycota	Dothideomycetes	Pleosporales	unidentified	unidentified	Pleosporales_sp	non-ectomycorrhizal	Pathotroph-Saprotroph-Symbiotroph	Plant Pathogen-Fungal Parasite-Undefined Saprotroph-Endophyte	both	plants, fungi, insects, lichens			Zhang et al 2012, Kruys et al 2006, Cannon and Kirk 2007
KF059237	Fungi	Ascomycota	Saccharomycetes	Saccharomycetales	Metschnikowiaceae	Metschnikowia	Metschnikowia_sp	non-ectomycorrhizal	Saprotroph-Pathotroph	Animal Pathogen-Insects Parasite-Undefined Saprotroph	both	terrestrial habitats,water			Hong et al 2001, Cannon and Kirk 2007
JX974772	Fungi	unidentified	unidentified	unidentified	unidentified	unidentified	uncultured_fungus	Unknown	Unknown	Unknown	unknown	Unknown
KC965876	Fungi	Chytridiomycota	unidentified	unidentified	unidentified	unidentified	uncultured_fungus	non-ectomycorrhizal	Saprotroph-Pathotroph	Animal Pathogen-Algal Parasite-Undefined Saprotroph	mostly water	water, soil			Frenken et al 2017, Wurzbacher et al 2016, Gleason et al 2008	Contains specialists and generalists infecting phytoplankton, invertebrate animals
KP340898	Fungi	Ascomycota	Leotiomycetes	Helotiales	Sclerotiniaceae	Sclerotinia	Sclerotinia_sclerotiorum	non-ectomycorrhizal	Pathotroph	Plant Pathogen	terrestrial	leaves			Bolton et al 2006, Tedersoo et al 2014	White mold
AY615881	Fungi	Ascomycota	Saccharomycetes	unidentified	unidentified	unidentified	uncultured_Saccharomycetes	non-ectomycorrhizal	Saprotroph-Pathotroph	Plant Pathogen-Animal Pathogen-Undefined Saprotroph	both	plants, animals, degrading organic material			Kurtzman et al 2011, Blackwell et al 2009
KC588679	Fungi	Ascomycota	Leotiomycetes	Helotiales	unidentified	unidentified	uncultured_fungus	non-ectomycorrhizal	Pathotroph-Saprotroph-Symbiotroph	Plant Pathogen-Undefined Saprotroph-Endophyte	mostly terrestrial	rotting logs, sticks			McLaughlin and Spatafora 2015, Smith et al 1986
KF297175	Fungi	unidentified	unidentified	unidentified	unidentified	unidentified	uncultured_fungus	Unknown	Unknown	Unknown	unknown	Unknown
JX915323	Fungi	unidentified	unidentified	unidentified	unidentified	unidentified	uncultured_fungus	Unknown	Unknown	Unknown	unknown	Unknown
KF617275	Fungi	unidentified	unidentified	unidentified	unidentified	unidentified	uncultured_fungus	non-ectomycorrhizal	Unknown	Unknown	unknown	Unknown
EF635683	Fungi	Ascomycota	Dothideomycetes	Pleosporales	unidentified	unidentified	Pleosporales_sp	non-ectomycorrhizal	Pathotroph-Saprotroph-Symbiotroph	Plant Pathogen-Fungal Parasite-Undefined Saprotroph-Endophyte	both	plants, fungi, insects, lichens			Zhang et al 2012, Kruys et al 2006, Cannon and Kirk 2007
JQ837472	Fungi	Basidiomycota	Agaricomycetes	Agaricales	Pleurotaceae	Pleurotus	Pleurotus_pulmonarius	non-ectomycorrhizal	Saprotroph	Wood Saprotroph	terrestrial	wood		deciduous	Kuo 2017, Tedersoo et al 2014
HQ432984	Fungi	Ascomycota	Leotiomycetes	Helotiales	Hyaloscyphaceae	unidentified	Hyaloscyphaceae_sp	non-ectomycorrhizal	Saprotroph	Undefined Saprotroph	terrestrial	litter, wood			Quijada et al 2017, Cannon and Kirk 2007
HQ211636	Fungi	Ascomycota	Leotiomycetes	Helotiales	unidentified	unidentified	Helotiales_sp	non-ectomycorrhizal	Pathotroph-Saprotroph-Symbiotroph	Plant Pathogen-Undefined Saprotroph-Endophyte	mostly terrestrial	rotting logs, sticks			McLaughlin and Spatafora 2015, Smith et al 1986
JQ759992	Fungi	Ascomycota	Dothideomycetes	Capnodiales	unidentified	unidentified	Capnodiales_sp	non-ectomycorrhizal	Pathotroph-Saprotroph-Symbiotroph	Plant Pathogen-Undefined Saprotroph-Lichenized-Endophyte-Epiphyte	mostly terrestrial	trunks, leaves			Crous et al 2009, Cannon and Kirk 2007
KP204943	Fungi	Ascomycota	Saccharomycetes	Saccharomycetales	Saccharomycodaceae	Hanseniaspora	Hanseniaspora_uvarum	non-ectomycorrhizal	Saprotroph	Undefined Saprotroph	terrestrial	soil, insects, berries			Kurtzman et al 2011
HE650881	Fungi	Basidiomycota	Tremellomycetes	Tremellales	Incertae_sedis	Bulleromyces	Bulleromyces_albus	non-ectomycorrhizal	Saprotroph	Undefined Saprotroph-Litter Saprotroph	terrestrial	leaf surfaces, air			Kurtzman et al 2011
FN610999	Fungi	Rozellomycota	unidentified	unidentified	unidentified	unidentified	Rozellomycota_sp	non-ectomycorrhizal	Undefined Pathotroph	Undefined Pathotroph - Algae Parasite	mostly water	mostly water, soil			Grossart et al 2016, Wurzbacher et al 2016, Jones et al 2011	Possibly algal parasites, hyperparasites of fungi on phytoplancton, saprotrophic on pollen
GQ921811	Fungi	unidentified	unidentified	unidentified	unidentified	unidentified	uncultured_fungus	Unknown	Unknown	Unknown	unknown	Unknown
HM999920	Fungi	Ascomycota	Dothideomycetes	Incertae_sedis	Incertae_sedis	Phaeosphaeria		non-ectomycorrhizal	Saprotroph	Litter Saprotroph	terrestrial	dead stems, leaves	Poaceae		Tedersoo et al 2014, Laursen et al 1987, Cannon and Kirk 2007
EU726289	Fungi	Ascomycota	Leotiomycetes	Helotiales	unidentified	unidentified	uncultured_Helotiales	non-ectomycorrhizal	Pathotroph-Saprotroph-Symbiotroph	Plant Pathogen-Undefined Saprotroph-Endophyte	mostly terrestrial	rotting logs, sticks			McLaughlin and Spatafora 2015, Smith et al 1986
UDB023637	Fungi	Basidiomycota	Agaricomycetes	Agaricales	Entolomataceae	Entoloma	Entoloma_conferendum	non-ectomycorrhizal	Saprotroph	Undefined Saprotroph	terrestrial	grasslands, woodlands			Cannon and Kirk 2007, https://www.first-nature.com/fungi/entoloma-conferendum.php
JN569133	Fungi	Chytridiomycota	Chytridiomycetes	Chytridiales	unidentified	unidentified	Chytridiales_sp_1_MV_2011	non-ectomycorrhizal	Saprotroph	Undefined Saprotroph	water	water			Gleason et al 2008, Frenken et al 2017	Some are also faculatative or obligate parasites on green algae
JX507674	Fungi	Ascomycota	Leotiomycetes	Helotiales	unidentified	unidentified	Helotiales_sp_82_OA_2013	non-ectomycorrhizal	Pathotroph-Saprotroph-Symbiotroph	Plant Pathogen-Undefined Saprotroph-Endophyte	mostly terrestrial	rotting logs, sticks			McLaughlin and Spatafora 2015, Smith et al 1986
GU054196	Fungi	Basidiomycota	Agaricomycetes	unidentified	unidentified	unidentified	Agaricomycetes_sp	non-ectomycorrhizal	Saprotroph-Pathotroph	Plant Pathogen-Undefined Saprotroph	both	terrestrial, water, cold climate jne			Cannon and Kirk 2007
KC965876	Fungi	Chytridiomycota	unidentified	unidentified	unidentified	unidentified	uncultured_fungus	non-ectomycorrhizal	Saprotroph-Pathotroph	Animal Pathogen-Algal Parasite-Undefined Saprotroph	mostly water	water, soil			Frenken et al 2017, Wurzbacher et al 2016, Gleason et al 2008	Contains specialists and generalists infecting phytoplankton, invertebrate animals
KP012830	Fungi	Basidiomycota	Agaricomycetes	Agaricales	Inocybaceae	Crepidotus	Crepidotus_sp_MEL_2382970	non-ectomycorrhizal	Saprotroph	Wood Saprotroph	terrestrial	wood			Grgurinovic and Simpson 2001, Cannon and Kirk 2007
KC965904	Fungi	Chytridiomycota	Chytridiomycetes	Rhizophydiales	unidentified	unidentified	uncultured_fungus	non-ectomycorrhizal	Pathotroph	Animal Pathogen-Algae Parasite	water	water, sediments			Wurzbacher et al 2016, Gleason et al 2008	Group of well described phytoplankton parasites
JQ666593	Fungi	Rozellomycota	unidentified	unidentified	unidentified	unidentified	Rozellomycota_sp	non-ectomycorrhizal	Undefined Pathotroph	Undefined Pathotroph - Algae Parasite	mostly water	mostly water, soil			Grossart et al 2016, Wurzbacher et al 2016, Jones et al 2011	Possibly algal parasites, hyperparasites of fungi on phytoplancton, saprotrophic on pollen
GU934595	Fungi	Ascomycota	Leotiomycetes	Helotiales	Helotiaceae	Neobulgaria	Neobulgaria_sp	non-ectomycorrhizal	Saprotroph	Undefined Saprotroph-Wood Saprotroph	terrestrial	trunks, brunches			Tedersoo et al 2014, Cannon and Kirk 2007, https://www.first-nature.com/fungi/neobulgaria-pura.php
AB979889	Fungi	Ascomycota	Dothideomycetes	Pleosporales	Pleosporaceae	Stemphylium	Stemphylium_sarciniforme	non-ectomycorrhizal	Pathotroph	Plant Pathogen	terrestrial	leaves	Trifolium		Booth 1980, Cannon and Kirk 2007, https://www.bladmineerders.nl/stemphylium-sarciniforme/
KJ469836	Fungi	Zygomycota	Incertae_sedis	Mortierellales	Mortierellaceae	Mortierella	Mortierella_alpina	non-ectomycorrhizal	Saprotroph	Undefined Saprotroph-Soil Saprotroph	terrestrial	soil, mosses, plants			Cannon and Kirk 2007, Tedersoo et al 2014, Nagy et al 2011, Tosi et al 2001
KF617407	Fungi	Basidiomycota	Agaricomycetes	unidentified	unidentified	unidentified	Agaricomycetes_sp	Unknown	Pathotroph-Saprotroph-Symbiotroph	Plant Pathogen-Undefined Saprotroph-Ectomycorrhizal	both	terrestrial, water, cold climate jne			Cannon and Kirk (2007)
KF297121	Fungi	Rozellomycota	unidentified	unidentified	unidentified	unidentified	uncultured_fungus	non-ectomycorrhizal	Undefined Pathotroph	Undefined Pathotroph - Algae Parasite	mostly water	mostly water, soil			Grossart et al 2016, Wurzbacher et al 2016, Jones et al 2011	Possibly algal parasites, hyperparasites of fungi on phytoplancton, saprotrophic on pollen
JQ320370	Fungi	Basidiomycota	Microbotryomycetes	Sporidiobolales	Incertae_sedis	Rhodotorula	Rhodotorula_sp_YM24636	non-ectomycorrhizal	Saprotroph	Undefined Saprotroph	both	leaves, soil, water			Khomich et al 2017, Shivas and Rodrigues 1983, Yurkov et al 2012, Brandão et al 2017
KF636762	Fungi	Ascomycota	Leotiomycetes	Helotiales	Helotiaceae	unidentified	Helotiaceae_sp_MUT_4416	non-ectomycorrhizal	Pathotroph-Saprotroph-Symbiotroph	Plant Pathogen-Undefined Saprotroph-Endophyte	mostly terrestrial	rotting logs, sticks			McLaughlin and Spatafora 2015, Smith et al 1986
EU516682	Fungi	Rozellomycota	unidentified	unidentified	unidentified	unidentified	Rozellomycota_sp	non-ectomycorrhizal	Undefined Pathotroph	Undefined Pathotroph - Algae Parasite	mostly water	mostly water, soil			Grossart et al 2016, Wurzbacher et al 2016, Jones et al 2011	Possibly algal parasites, hyperparasites of fungi on phytoplancton, saprotrophic on pollen
JQ081780	Fungi	Rozellomycota	unidentified	unidentified	unidentified	unidentified	Rozellomycota_sp	non-ectomycorrhizal	Undefined Pathotroph	Undefined Pathotroph - Algae Parasite	mostly water	mostly water, soil			Grossart et al 2016, Wurzbacher et al 2016, Jones et al 2011	Possibly algal parasites, hyperparasites of fungi on phytoplancton, saprotrophic on pollen
GU054257	Fungi	Ascomycota	Dothideomycetes	Pleosporales	unidentified	unidentified	Pleosporales_sp	non-ectomycorrhizal	Pathotroph-Saprotroph-Symbiotroph	Plant Pathogen-Fungal Parasite-Undefined Saprotroph-Endophyte	both	plants, fungi, insects, lichens			Zhang et al 2012, Kruys et al 2006, Cannon and Kirk 2007
EU479942	Fungi	unidentified	unidentified	unidentified	unidentified	unidentified	uncultured_soil_fungus	Unknown	Unknown	Unknown	unknown	Unknown
KF617931	Fungi	Ascomycota	Lecanoromycetes	Helotiales	unidentified	unidentified	unidentified	non-ectomycorrhizal	Pathotroph-Saprotroph-Symbiotroph	Plant Pathogen-Undefined Saprotroph-Endophyte	mostly terrestrial	rotting logs, sticks			McLaughlin and Spatafora 2015, Smith et al 1986
HQ433160	Fungi	Basidiomycota	Agaricomycetes	Cantharellales	unidentified	Sistotrema		non-ectomycorrhizal	Saprotroph	Wood Saprotroph	terrestrial	wood, logs, twigs			Cannon and Kirk 2007, Gilbertson and Ryvarden 1987
HM461655	Fungi	Ascomycota	Saccharomycetes	Saccharomycetales	Incertae_sedis	Cyberlindnera	Cyberlindnera_saturnus	non-ectomycorrhizal	Symbiotroph	Endophyte	both	soil, freshwater, leaf litter, trees			Nassar et al 2005
KC965876	Fungi	Chytridiomycota	unidentified	unidentified	unidentified	unidentified	uncultured_fungus	non-ectomycorrhizal	Saprotroph-Pathotroph	Animal Pathogen-Algal Parasite-Undefined Saprotroph	mostly water	water, soil			Frenken et al 2017, Wurzbacher et al 2016, Gleason et al 2008	Contains specialists and generalists infecting phytoplankton, invertebrate animals
KC884419	Fungi	unidentified	unidentified	unidentified	unidentified	unidentified	uncultured_fungus	Unknown	Unknown	Unknown	unknown	Unknown
HM162035	Fungi	Ascomycota	unidentified	unidentified	unidentified	unidentified	uncultured_Ascomycota	Unknown	Unknown	Unknown	unknown	Unknown
KF297227	Fungi	Basidiomycota	Agaricomycetes	Cantharellales	unidentified	unidentified	Cantharellales_sp	non-ectomycorrhizal	Saprotroph-Pathotroph	Plant Pathogen-Wood Saprotroph	terrestrial	wood			Cannon and Kirk 2007, Gónzalez et al 2016
EF635716	Fungi	Basidiomycota	Agaricomycetes	Agaricales	unidentified	unidentified	Agaricales_sp	Unknown	Pathotroph-Saprotroph-Symbiotroph	Plant Pathogen-Undefined Saprotroph-Ectomycorrhizal	both	terrestrial, water, cold climate			Cannon and Kirk 2007
HM240201	Fungi	Basidiomycota	Tremellomycetes	Tremellales	Incertae_sedis	Cryptococcus	Cryptococcus_sp	non-ectomycorrhizal	Pathotroph-Saprotroph-Symbiotroph	Animal Pathogen-Undefined Saprotroph-Endophyte-Epiphyte	both	water, terrestrial			Kurtzman et al 2011, Cannon and Kirk 2007	Can be found in cold environment
HQ604751	Fungi	Basidiomycota	Agaricomycetes	Agaricales	Strophariaceae	Hebeloma	Hebeloma_sp	Ectomycorrhizal	Symbiotroph	Ectomycorrhizal	terrestrial	wood			Rinaldi et al 2008, Kuo 2012, http://www.mushroomexpert.com/hebeloma.html
KM232445	Fungi	Ascomycota	Eurotiomycetes	Chaetothyriales	Herpotrichiellaceae	Exophiala	Exophiala_sp_2H5_S0_P7_3	non-ectomycorrhizal	Saprotroph-Pathotroph	Animal Pathogen-Fish Pathogen-Undefined Saprotroph	both	soil, water, plants, animals, fish			Khomich et al 2017, Tedersoo et al 2014
GU395513	Fungi	Ascomycota	Dothideomycetes	Pleosporales	Incertae_sedis	Phoma	Phoma_sp_EF_40_1	non-ectomycorrhizal	Pathotroph-Saprotroph-Symbiotroph	Plant Pathogen-Wood Saprotroph-Endophyte	terrestrial	soil, plant material, lichenicolous			Rai et al 2014, Krupa 1979, Cannon and Kirk 2007
AF492080	Fungi	Ascomycota	Taphrinomycetes	Taphrinales	Taphrinaceae	Taphrina	Taphrina_betulina	non-ectomycorrhizal	Pathotroph	Plant Pathogen	terrestrial	leaves	Betula	deciduous	Spanos and Woodward 1994, http://bladmineerders.nl/taphrina-betulina/
KC455899	Fungi	Basidiomycota	Tremellomycetes	Tremellales	Incertae_sedis	Cryptococcus	Cryptococcus_sp_DBVPG_5365	non-ectomycorrhizal	Pathotroph-Saprotroph-Symbiotroph	Animal Pathogen-Undefined Saprotroph-Endophyte-Epiphyte	both	water, terrestrial			Kurtzman et al 2011, Cannon and Kirk 2007	Can be found in cold environment
AM901871	Fungi	Ascomycota	unidentified	unidentified	unidentified	unidentified	uncultured_Ascomycota	Unknown	Unknown	Unknown	unknown	Unknown
UDB016315	Fungi	Basidiomycota	Agaricomycetes	Russulales	Stereaceae	Gloeocystidiellum	Gloeocystidiellum_convolvens	non-ectomycorrhizal	Saprotroph	Undefined Saprotroph-Wood Saprotroph	terrestrial	dead wood			Tedersoo et al 2014, Prasher 2015
KF800528	Fungi	unidentified	unidentified	unidentified	unidentified	unidentified	uncultured_fungus	non-ectomycorrhizal	Unknown	Unknown	unknown	Unknown
JX974768	Fungi	Basidiomycota	Agaricomycetes	Agaricales	unidentified	unidentified	Agaricales_sp	Unknown	Pathotroph-Saprotroph-Symbiotroph	Plant Pathogen-Undefined Saprotroph-Ectomycorrhizal	both	terrestrial, water, cold climate			Cannon and Kirk 2007
KC753422	Fungi	Basidiomycota	Tremellomycetes	Cystofilobasidiales	Cystofilobasidiaceae	Udeniomyces	Udeniomyces_sp	non-ectomycorrhizal	Saprotroph	Undefined Saprotroph	water	ice, meltwater			Buzzini et al 2012, Kurtzman et al 2011	Psychrotrophic and halotrophic; in cool temperate
JX436286	Fungi	unidentified	unidentified	unidentified	unidentified	unidentified	uncultured_fungus	Unknown	Unknown	Unknown	unknown	Unknown
KF359648	Fungi	unidentified	unidentified	unidentified	unidentified	unidentified	fungal_sp_10_GM_18_11	Unknown	Unknown	Unknown	unknown	Unknown
JX109844	Fungi	Basidiomycota	Agaricomycetes	Polyporales	Fomitopsidaceae	Antrodia	Antrodia_serialis	non-ectomycorrhizal	Saprotroph	Wood Saprotroph	terrestrial	dead wood	Piceae	conifers	Gilbertson and Ryvarden 1987, Spirin et al 2013
UDB015329	Fungi	Basidiomycota	Agaricomycetes	Agaricales	Pluteaceae	Pluteus	Pluteus_atromarginatus	non-ectomycorrhizal	Saprotroph	Wood Saprotroph	terrestrial	woodland		conifers	Kuo 2015, Tedersoo et al 2014
KC111442	Fungi	Ascomycota	Saccharomycetes	Saccharomycetales	Incertae_sedis	Candida	Candida_palmioleophila	non-ectomycorrhizal	Saprotroph	Undefined Saprotroph	unknown	soil, oil			Kurtzman et al 2011, Nakase et al 1988	This genus is polyphyletic and contains species that function very differently dependent on what they are.
KF800215	Fungi	unidentified	unidentified	unidentified	unidentified	unidentified	uncultured_fungus	non-ectomycorrhizal	Unknown	Unknown	unknown	Unknown
KF660580	Fungi	Rozellomycota	unidentified	unidentified	unidentified	unidentified	uncultured_Basidiomycota	non-ectomycorrhizal	Undefined Pathotroph	Undefined Pathotroph - Algae Parasite	mostly water	mostly water, soil			Grossart et al 2016, Wurzbacher et al 2016, Jones et al 2011	Possibly algal parasites, hyperparasites of fungi on phytoplancton, saprotrophic on pollen
JX436275	Fungi	unidentified	unidentified	unidentified	unidentified	unidentified	uncultured_fungus	Unknown	Unknown	Unknown	unknown	Unknown
HQ433050	Fungi	Ascomycota	unidentified	unidentified	unidentified	unidentified	uncultured_Ascomycota	Unknown	Unknown	Unknown	unknown	Unknown
EU552138	Fungi	Ascomycota	Dothideomycetes	Pleosporales	Lophiostomataceae	Lophiostoma	Lophiostoma_cynaroidis	non-ectomycorrhizal	Saprotroph	Undefined Saprotroph-Wood Saprotroph	terrestrial	wood			Tedersoo et al 2014, Cannon and Kirk 2007
KC965937	Fungi	Rozellomycota	unidentified	unidentified	unidentified	unidentified	Rozellomycota_sp	non-ectomycorrhizal	Undefined Pathotroph	Undefined Pathotroph - Algae Parasite	mostly water	mostly water, soil			Grossart et al 2016, Wurzbacher et al 2016, Jones et al 2011	Possibly algal parasites, hyperparasites of fungi on phytoplancton, saprotrophic on pollen
KM265996	Fungi	unidentified	unidentified	unidentified	unidentified	unidentified	fungal_sp_E15238B	Unknown	Unknown	Unknown	unknown	Unknown
KJ158165	Fungi	Ascomycota	Eurotiomycetes	Ascosphaerales	Ascosphaeraceae	unidentified	unidentified	non-ectomycorrhizal	Pathotroph	Animal Pathogen-Insects Parasite	terrestrial	honey bees	honey bees		Tedersoo et al 2014, Cannon and Kirk 2007, Sugiyama 1987
HQ211601	Fungi	Ascomycota	Dothideomycetes	Pleosporales	unidentified	unidentified	Pleosporales_sp	non-ectomycorrhizal	Pathotroph-Saprotroph-Symbiotroph	Plant Pathogen-Fungal Parasite-Undefined Saprotroph-Endophyte	both	plants, fungi, insects, lichens			Zhang et al 2012, Kruys et al 2006, Cannon and Kirk 2007
JX436286	Fungi	unidentified	unidentified	unidentified	unidentified	unidentified	uncultured_fungus	Unknown	Unknown	Unknown	unknown	Unknown
KC869735	Fungi	unidentified	unidentified	unidentified	unidentified	unidentified	uncultured_fungus	Unknown	Unknown	Unknown	unknown	Unknown
HQ207026	Fungi	Ascomycota	Dothideomycetes	Pleosporales	unidentified	unidentified	Pleosporales_sp_142_PH	non-ectomycorrhizal	Pathotroph-Saprotroph-Symbiotroph	Plant Pathogen-Fungal Parasite-Undefined Saprotroph-Endophyte	both	plants, fungi, insects, lichens			Zhang et al 2012, Kruys et al 2006, Cannon and Kirk 2007
AY971697	Fungi	Ascomycota	Dothideomycetes	unidentified	unidentified	unidentified	Dothideomycetes_sp	non-ectomycorrhizal	Pathotroph-Saprotroph-Symbiotroph	Plant Pathogen-Animal Pathogen-Fungal Parasite-Soil Saprotroph-Lichen Symbiont	both	plants, fungi, animal, lichens			Schoch et al 2007, Hyde et al 2013
KM250155	Fungi	Ascomycota	Lecanoromycetes	Lecanorales	Parmeliaceae	Nephromopsis	Nephromopsis_sp	non-ectomycorrhizal	Symbiotroph	Lichenized	terrestrial	trees			Esslinger 2019, Tedersoo et al 2014
EU516756	Fungi	Rozellomycota	unidentified	unidentified	unidentified	unidentified	Rozellomycota_sp	non-ectomycorrhizal	Undefined Pathotroph	Undefined Pathotroph - Algae Parasite	mostly water	mostly water, soil			Grossart et al 2016, Wurzbacher et al 2016, Jones et al 2011	Possibly algal parasites, hyperparasites of fungi on phytoplancton, saprotrophic on pollen
HQ219386	Fungi	Chytridiomycota	unidentified	unidentified	unidentified	unidentified	uncultured_Chytridiomycota	non-ectomycorrhizal	Saprotroph-Pathotroph	Animal Pathogen-Algal Parasite-Undefined Saprotroph	mostly water	water, soil			Frenken et al 2017, Wurzbacher et al 2016, Gleason et al 2008	Contains specialists and generalists infecting phytoplankton, invertebrate animals
JX436286	Fungi	unidentified	unidentified	unidentified	unidentified	unidentified	uncultured_fungus	Unknown	Unknown	Unknown	unknown	Unknown
JQ411351	Fungi	Ascomycota	Sordariomycetes	unidentified	unidentified	unidentified	Sordariomycetes_sp_P10571EM1CC1099	non-ectomycorrhizal	Pathotroph-Saprotroph-Symbiotroph	Plant Pathogen-Fungal Parasite-Undefined Saprotroph-Lichenized-Endophyte	both	plants, fungi, lichens			Maharachchikumbura et al 2015
HQ433118	Fungi	Ascomycota	unidentified	unidentified	unidentified	unidentified	uncultured_Ascomycota	Unknown	Unknown	Unknown	unknown	Unknown
KF800392	Fungi	unidentified	unidentified	unidentified	unidentified	unidentified	uncultured_fungus	non-ectomycorrhizal	Unknown	Unknown	unknown	Unknown
JX974768	Fungi	Basidiomycota	Agaricomycetes	Agaricales	unidentified	unidentified	Agaricales_sp	Unknown	Pathotroph-Saprotroph-Symbiotroph	Plant Pathogen-Undefined Saprotroph-Ectomycorrhizal	both	terrestrial, water, cold climate			Cannon and Kirk 2007
AJ877023	Fungi	unidentified	unidentified	unidentified	unidentified	unidentified	uncultured_fungus	Unknown	Unknown	Unknown	unknown	Unknown
JQ238617	Fungi	Ascomycota	Dothideomycetes	Pleosporales	Incertae_sedis	Phoma	Phoma_sp	non-ectomycorrhizal	Pathotroph-Saprotroph-Symbiotroph	Plant Pathogen-Wood Saprotroph-Endophyte	terrestrial	soil, plant material, lichenicolous			Rai et al 2014, Krupa 1979, Cannon and Kirk 2007
KP642004	Fungi	Ascomycota	Leotiomycetes	Erysiphales	Erysiphaceae	Erysiphe	uncultured_Erysiphe	non-ectomycorrhizal	Pathotroph	Plant Pathogen	terrestrial	leaves			Tedersoo et al 2014, Cannon and Kirk 2007, Talgo et al 2011, http://www.bioref.lastdragon.org/Erysiphales/profile_Erysiphales	Causes powdery mildew
JX974772	Fungi	unidentified	unidentified	unidentified	unidentified	unidentified	uncultured_fungus	Unknown	Unknown	Unknown	unknown	Unknown
KR019756	Fungi	Ascomycota	Eurotiomycetes	Eurotiales	Trichocomaceae	Penicillium	Penicillium_tularense	non-ectomycorrhizal	Saprotroph	Wood Saprotroph-Dung Saprotroph-Undefined Saprotroph	terrestrial	soil, plant material			Duncan and Eslyn 1966, Cannon and Kirk 2007
KF800234	Fungi	unidentified	unidentified	unidentified	unidentified	unidentified	uncultured_fungus	Unknown	Unknown	Unknown	unknown	Unknown
KC869733	Fungi	unidentified	unidentified	unidentified	unidentified	unidentified	uncultured_fungus	Unknown	Unknown	Unknown	unknown	Unknown
JX136661	Fungi	unidentified	unidentified	unidentified	unidentified	unidentified	uncultured_fungus	Unknown	Unknown	Unknown	unknown	Unknown
KJ081124	Fungi	Basidiomycota	Tremellomycetes	Cystofilobasidiales	Cystofilobasidiaceae	Cystofilobasidium	uncultured_Cystofilobasidium	non-ectomycorrhizal	Saprotroph	Undefined Saprotroph	both	Antarctic ocean, soils, ice, sediments			Cannon and Kirk 2007, Buzzini et al 2012, Kurtzman et al 2011	Psychrotrophic and halotrophic; in cool temperate
GQ457304	Fungi	Basidiomycota	Pucciniomycetes	Pucciniales	Pucciniaceae	Puccinia	Puccinia_striiformis	non-ectomycorrhizal	Pathotroph	Plant Pathogen	terrestrial	leaves	Poaceae, Berberis		Tedersoo et al 2014, http://bladmineerders.nl/puccinia-striiformis/	Causes rust
FJ152489	Fungi	Basidiomycota	Agaricomycetes	Corticiales	Corticiaceae	unidentified	uncultured_ectomycorrhiza_(Corticiaceae)	non-ectomycorrhizal	Saprotroph-Pathotroph	Plant Pathogen-Wood Saprotroph	terrestrial	wood, grass			Cannon and Kirk 2007
AB854095	Fungi	Basidiomycota	Agaricomycetes	Agaricales	Marasmiaceae	Sarcomyxa	Sarcomyxa_serotina	non-ectomycorrhizal	Saprotroph	Undefined Saprotroph	terrestrial	fallen trees			Kuo 2017, Tedersoo et al 2014, https://www.first-nature.com/fungi/sarcomyxa-serotina.php
KC965876	Fungi	Chytridiomycota	unidentified	unidentified	unidentified	unidentified	uncultured_fungus	non-ectomycorrhizal	Saprotroph-Pathotroph	Animal Pathogen-Algal Parasite-Undefined Saprotroph	mostly water	water, soil			Frenken et al 2017, Wurzbacher et al 2016, Gleason et al 2008	Contains specialists and generalists infecting phytoplankton, invertebrate animals
AF298140	Fungi	Ascomycota	Lecanoromycetes	Incertae_sedis	Coniocybaceae	Chaenotheca	Chaenotheca_xyloxena	non-ectomycorrhizal	Symbiotroph	Lichenized	terrestrial	wood			Tedersoo et al 2014, Cannon and Kirk 2007, http://lichenportal.org/portal/taxa/index.php?taxon=52584
JQ666593	Fungi	Rozellomycota	unidentified	unidentified	unidentified	unidentified	Rozellomycota_sp	non-ectomycorrhizal	Undefined Pathotroph	Undefined Pathotroph - Algae Parasite	mostly water	mostly water, soil			Grossart et al 2016, Wurzbacher et al 2016, Jones et al 2011	Possibly algal parasites, hyperparasites of fungi on phytoplancton, saprotrophic on pollen
KF297184	Fungi	Rozellomycota	unidentified	unidentified	unidentified	unidentified	uncultured_fungus	non-ectomycorrhizal	Undefined Pathotroph	Undefined Pathotroph - Algae Parasite	mostly water	mostly water, soil			Grossart et al 2016, Wurzbacher et al 2016, Jones et al 2011	Possibly algal parasites, hyperparasites of fungi on phytoplancton, saprotrophic on pollen
EU035420	Fungi	Ascomycota	Eurotiomycetes	Chaetothyriales	Herpotrichiellaceae	Exophiala	Exophiala_sp_CPC_12171	non-ectomycorrhizal	Saprotroph-Pathotroph	Animal Pathogen-Fish Pathogen-Undefined Saprotroph	both	soil, water, plants, animals, fish			Khomich et al 2017, Tedersoo et al 2014
HG934115	Fungi	Ascomycota	Sordariomycetes	Xylariales	Graphostromataceae	Graphostroma	Graphostroma_sp	non-ectomycorrhizal	Saprotroph	Wood Saprotroph	terrestrial	wood			Cannon and Kirk 2007, Tedersoo et al 2014
U57089	Fungi	Ascomycota	Leotiomycetes	Helotiales	Hyaloscyphaceae	Discocistella	Discocistella_grevillei	non-ectomycorrhizal	Saprotroph	Undefined Saprotroph	terrestrial	plants			Tedersoo et al 2014
KF800610	Fungi	Basidiomycota	Agaricomycetes	Polyporales	unidentified	unidentified	uncultured_fungus	non-ectomycorrhizal	Pathotroph-Saprotroph-Symbiotroph	Plant Pathogen-Undefined Saprotroph-Lichenized	terrestrial	terrastrial			Khomich et al 2017
JX436286	Fungi	unidentified	unidentified	unidentified	unidentified	unidentified	uncultured_fungus	Unknown	Unknown	Unknown	unknown	Unknown
EF394834	Fungi	Ascomycota	Dothideomycetes	Capnodiales	Mycosphaerellaceae	Mycosphaerella	Mycosphaerella_excentrica	non-ectomycorrhizal	Pathotroph	Plant Pathogen	terrestrial	leaves			Tedersoo et al 2014, Crous et al 2009, Cannon and Kirk 2007	Causes leaf spots
KF800139	Fungi	unidentified	unidentified	unidentified	unidentified	unidentified	uncultured_fungus	Unknown	Unknown	Unknown	unknown	Unknown
KF436196	Fungi	unidentified	unidentified	unidentified	unidentified	unidentified	fungal_endophyte	Unknown	Unknown	Unknown	unknown	Unknown
GQ219875	Fungi	Ascomycota	Leotiomycetes	GS35	unidentified	unidentified	Helotiales_sp	non-ectomycorrhizal	Pathotroph-Saprotroph-Symbiotroph	Plant Pathogen-Undefined Saprotroph-Endophyte	mostly terrestrial	rotting logs, sticks			McLaughlin and Spatafora 2015, Smith et al 1986
KF617348	Fungi	unidentified	unidentified	unidentified	unidentified	unidentified	uncultured_fungus	Unknown	Unknown	Unknown	unknown	Unknown
KC785561	Fungi	Ascomycota	Dothideomycetes	Pleosporales	Phaeosphaeriaceae	unidentified	uncultured_Phaeosphaeria	non-ectomycorrhizal	Saprotroph	Undefined Saptrotroph-Litter Saprotroph	terrestrial	dead stems, leaves	Poaceae		Tedersoo et al 2014, Laursen et al 1987, Cannon and Kirk 2007
KP192629	Fungi	Basidiomycota	Agaricomycetes	Agaricales	Lyophyllaceae	Tephrocybe	Tephrocybe_boudieri	non-ectomycorrhizal	Saprotroph	Litter Saprotroph	terrestrial	litter, leaves		deciduous	Khomich et al 2017, Tedersoo et al 2014
JQ922137	Fungi	Basidiomycota	Agaricomycetes	Agaricales	Psathyrellaceae	Coprinopsis		non-ectomycorrhizal	Saprotroph	Wood Saprotroph-Dung Saprotroph	terrestrial	rotten wood, grass, dung			Cannon and Kirk 2007, Tedersoo et al 2014
HQ433142	Fungi	Basidiomycota	Agaricomycetes	Cantharellales	Hydnaceae	Sistotrema	Sistotrema_sp	non-ectomycorrhizal	Saprotroph	Wood Saprotroph	terrestrial	wood, logs, twigs			Cannon and Kirk 2007, Gilbertson and Ryvarden 1987
KM386990	Fungi	Ascomycota	Eurotiomycetes	Eurotiales	Trichocomaceae	Penicillium	Penicillium_concentricum	non-ectomycorrhizal	Saprotroph	Wood Saprotroph-Dung Saprotroph-Undefined Saprotroph	terrestrial	soil, plant material			Duncan and Eslyn 1966, Cannon and Kirk 2007
JX898611	Fungi	Rozellomycota	unidentified	unidentified	unidentified	unidentified	uncultured_fungus	non-ectomycorrhizal	Undefined Pathotroph	Undefined Pathotroph - Algae Parasite	mostly water	mostly water, soil			Grossart et al 2016, Wurzbacher et al 2016, Jones et al 2011	Possibly algal parasites, hyperparasites of fungi on phytoplancton, saprotrophic on pollen
AJ920022	Fungi	Rozellomycota	unidentified	unidentified	unidentified	unidentified	Rozellomycota_sp	non-ectomycorrhizal	Undefined Pathotroph	Undefined Pathotroph - Algae Parasite	mostly water	mostly water, soil			Grossart et al 2016, Wurzbacher et al 2016, Jones et al 2011	Possibly algal parasites, hyperparasites of fungi on phytoplancton, saprotrophic on pollen
FJ820773	Fungi	unidentified	unidentified	unidentified	unidentified	unidentified	uncultured_fungus	Unknown	Unknown	Unknown	unknown	Unknown
LN714589	Fungi	Basidiomycota	Agaricomycetes	Polyporales	Fomitopsidaceae	Piptoporus	Piptoporus_betulinus	non-ectomycorrhizal	Saprotroph-Pathotroph	Plant Pathogen-Wood Saprotroph	terrestrial	wood	Betula	deciduous	Gilbertson and Ryvarden 1987, Kuo 2004, Cannon and Kirk 2007
KC869738	Fungi	unidentified	unidentified	unidentified	unidentified	unidentified	uncultured_fungus	Unknown	Unknown	Unknown	unknown	Unknown
KF800446	Fungi	unidentified	unidentified	unidentified	unidentified	unidentified	uncultured_fungus	Unknown	Unknown	Unknown	unknown	Unknown
JX974766	Fungi	unidentified	unidentified	unidentified	unidentified	unidentified	uncultured_fungus	Unknown	Unknown	Unknown	unknown	Unknown
HM037646	Fungi	Ascomycota	unidentified	unidentified	unidentified	unidentified	uncultured_soil_fungus	Unknown	Unknown	Unknown	unknown	Unknown
AJ877023	Fungi	unidentified	unidentified	unidentified	unidentified	unidentified	uncultured_fungus	Unknown	Unknown	Unknown	unknown	Unknown
JX448363	Fungi	Ascomycota	Saccharomycetes	Saccharomycetales	Saccharomycetaceae	Pichia	uncultured_Pichia	non-ectomycorrhizal	Saprotroph	Undefined Saprotroph	possibly terrestrial	plants, fruits, soil			Kurtzman et al 2011
KF800103	Fungi	unidentified	unidentified	unidentified	unidentified	unidentified	uncultured_fungus	Unknown	Unknown	Unknown	unknown	Unknown
KC457015	Fungi	Basidiomycota	Microbotryomycetes	Leucosporidiales	Leucosporidiaceae	Mastigobasidium	Mastigobasidium_sp	non-ectomycorrhizal	Saprotroph	Undefined Saprotroph-Litter Saprotroph	both	dead leaves, sediment, river, fresh water			Aime et al 2006, Kurtzman et al 2011
EU516893	Fungi	Ascomycota	Sordariomycetes	Hypocreales	unidentified	unidentified	uncultured_Hypocreales	non-ectomycorrhizal	Pathotroph-Saprotroph-Symbiotroph	Animal Pathogen-Insects Parasite-Fungal Parasite-Undefined Saprotroph-Endophyte	terrestrial	plant material, soil, fungi, insects			Vega et al 2009, Cannon and Kirk 2007, Sterkenburg et al 2015
AF195598	Fungi	Basidiomycota	Agaricomycetes	Agaricales	Strophariaceae	Pholiota	Pholiota_subochracea	non-ectomycorrhizal	Saprotroph	Undefined Saprotroph	terrestrial	dead wood		both	Holec 1997, Tedersoo et al 2014
AF506390	Fungi	Basidiomycota	Agaricomycetes	Russulales	Lachnocladiaceae	Dichostereum	Dichostereum_effuscatum	non-ectomycorrhizal	Saprotroph	Undefined Saprotroph-Wood Saprotroph	terrestrial	dead wood			Tedersoo et al 2014, Khomich et al 2017
KF493904	Fungi	Ascomycota	Eurotiomycetes	Onygenales	Onygenaceae	Aphanoascus	uncultured_Aphanoascus	non-ectomycorrhizal	Saprotroph	Undefined Saprotroph	unknown	Unknown			Tedersoo et al 2014
JX974768	Fungi	Basidiomycota	Agaricomycetes	Agaricales	unidentified	unidentified	Agaricales_sp	Unknown	Pathotroph-Saprotroph-Symbiotroph	Plant Pathogen-Undefined Saprotroph-Ectomycorrhizal	both	terrestrial, water, cold climate			Cannon and Kirk 2007
UDB018611	Fungi	unidentified	unidentified	unidentified	unidentified	unidentified	Fungi_sp	Unknown	Unknown	Unknown	unknown	Unknown
FJ197968	Fungi	unidentified	unidentified	unidentified	unidentified	unidentified	uncultured_fungus	non-ectomycorrhizal	Unknown	Unknown	unknown	Unknown
JX489840	Fungi	Rozellomycota	unidentified	unidentified	unidentified	unidentified	uncultured_soil_fungus	non-ectomycorrhizal	Undefined Pathotroph	Undefined Pathotroph - Algae Parasite	mostly water	mostly water, soil			Grossart et al 2016, Wurzbacher et al 2016, Jones et al 2011	Possibly algal parasites, hyperparasites of fungi on phytoplancton, saprotrophic on pollen
KF516945	Fungi	Ascomycota	Eurotiomycetes	Chaetothyriales	unidentified	unidentified	Chaetothyriales_sp	non-ectomycorrhizal	Pathotroph-Saprotroph-Symbiotroph	Animal Pathogen-Undefined Saprotroph-Endophyte	possibly terrestrial	rocks, plants, roots			Réblová et al 2013, Bonito et al 2014
KC965339	Fungi	Ascomycota	Leotiomycetes	Helotiales	unidentified	unidentified	uncultured_fungus	non-ectomycorrhizal	Pathotroph-Saprotroph-Symbiotroph	Plant Pathogen-Undefined Saprotroph-Endophyte	mostly terrestrial	rotting logs, sticks			McLaughlin and Spatafora 2015, Smith et al 1986
KC966347	Fungi	unidentified	unidentified	unidentified	unidentified	unidentified	uncultured_fungus	non-ectomycorrhizal	Unknown	Unknown	unknown	Unknown
KP674588	Fungi	Ascomycota	Saccharomycetes	Saccharomycetales	Incertae_sedis	Candida	Candida_tropicalis	non-ectomycorrhizal	Saprotroph-Pathotroph	Animal Pathogen-Undefined Saprotroph	terrestrial	soil, animals			Kurtzman et al 2011, Trofa et al 2008	This genus is polyphyletic and contains species that function very differently dependent on what they are.
KF297121	Fungi	Rozellomycota	unidentified	unidentified	unidentified	unidentified	uncultured_fungus	non-ectomycorrhizal	Undefined Pathotroph	Undefined Pathotroph - Algae Parasite	mostly water	mostly water, soil			Grossart et al 2016, Wurzbacher et al 2016, Jones et al 2011	Possibly algal parasites, hyperparasites of fungi on phytoplancton, saprotrophic on pollen
JN986754	Fungi	Ascomycota	Eurotiomycetes	Eurotiales	Trichocomaceae	Penicillium	Penicillium_decumbens	non-ectomycorrhizal	Saprotroph	Wood Saprotroph-Dung Saprotroph-Undefined Saprotroph	terrestrial	wood			Duncan and Eslyn 1966, https://www.paracellabs.com/files/Species_Ecology_List.pdf
KP216905	Fungi	Ascomycota	Sordariomycetes	Hypocreales	Hypocreaceae	Trichoderma	Trichoderma_hamatum	non-ectomycorrhizal	Pathotroph-Saprotroph-Symbiotroph	Plant Pathogen-Fungal Parasite-Wood Saprotroph-Endophyte-Epiphyt	mostly terrestrial	soil			Seehann et al 1975, Fahima and Henis 1990, Mulaw et al 2013, Widden and Scattolin 1988	A facultative mycoparasite; causes of soft-rot
FR819717	Fungi	Ascomycota	Saccharomycetes	Saccharomycetales	Incertae_sedis	Candida	Candida_diversa	non-ectomycorrhizal	Saprotroph	Undefined Saprotroph	both	fruit, lakes			Kurtzman et al 2011, Silva-Bedoya et al 2014	This genus is polyphyletic and contains species that function very differently dependent on what they are.
KC869704	Fungi	Rozellomycota	unidentified	unidentified	unidentified	unidentified	uncultured_fungus	non-ectomycorrhizal	Undefined Pathotroph	Undefined Pathotroph - Algae Parasite	mostly water	mostly water, soil			Grossart et al 2016, Wurzbacher et al 2016, Jones et al 2011	Possibly algal parasites, hyperparasites of fungi on phytoplancton, saprotrophic on pollen
HQ631052	Fungi	Ascomycota	Dothideomycetes	Pleosporales	unidentified	unidentified	Pleosporales_sp_5_TMS_2011	non-ectomycorrhizal	Pathotroph-Saprotroph-Symbiotroph	Plant Pathogen-Fungal Parasite-Undefined Saprotroph-Endophyte	both	plants, fungi, insects, lichens			Zhang et al 2012, Kruys et al 2006, Cannon and Kirk 2007
JN886795	Fungi	Ascomycota	Dothideomycetes	Dothideales	Dothioraceae	Dothichiza	Dothichiza_sp_F277643	non-ectomycorrhizal	Saprotroph-Pathotroph	Plant Pathogen-Undefined Saprotroph	terrestrial	plants, wood			Tedersoo et al 2014, Thambugala et al 2014, Cannon and Kirk 2007
KP135417	Fungi	Basidiomycota	Agaricomycetes	Polyporales	Phanerochaetaceae	Phaeophlebiopsis	Phaeophlebiopsis_peniophoroides	non-ectomycorrhizal	Saprotroph	Undefined Saprotroph-Wood Saprotroph	terrestrial	wood		deciduous	Floudas and Hibbett 2015
DQ202520	Fungi	Ascomycota	Incertae_sedis	Incertae_sedis	Incertae_sedis	Variocladium	Variocladium_giganteum	non-ectomycorrhizal	Saprotroph	Undefined Saprotroph	water	freshwater			Tanney and Seifert 2020	Aquatic hyphomycete
AJ920022	Fungi	Rozellomycota	unidentified	unidentified	unidentified	unidentified	Rozellomycota_sp	non-ectomycorrhizal	Undefined Pathotroph	Undefined Pathotroph - Algae Parasite	mostly water	mostly water, soil			Grossart et al 2016, Wurzbacher et al 2016, Jones et al 2011	Possibly algal parasites, hyperparasites of fungi on phytoplancton, saprotrophic on pollen
HQ630978	Fungi	Ascomycota	Sordariomycetes	Chaetosphaeriales	Chaetosphaeriaceae	Chloridium	Chloridium_sp_TMS_2011	non-ectomycorrhizal	Saprotroph	Undefined Saprotroph-Wood Saprotroph	terrestrial	plants, decaying wood			Cannon and Kirk 2007
HE681105	Fungi	Ascomycota	Saccharomycetes	Saccharomycetales	Incertae_sedis	Debaryomyces	Debaryomyces_tyrocola	non-ectomycorrhizal	Saprotroph	Undefined Saprotroph	both	soil, water, plants			Kurtzman et al 2011
KF297107	Fungi	Rozellomycota	unidentified	unidentified	unidentified	unidentified	Cryptomycota	non-ectomycorrhizal	Undefined Pathotroph	Undefined Pathotroph - Algae Parasite	mostly water	mostly water, soil			Grossart et al 2016, Wurzbacher et al 2016, Jones et al 2011	Possibly algal parasites, hyperparasites of fungi on phytoplancton, saprotrophic on pollen
UDB015790	Fungi	Basidiomycota	Agaricomycetes	Agaricales	Tricholomataceae	Lepista	Lepista_nuda	non-ectomycorrhizal	Saprotroph	Undefined Saprotroph	terrestrial	terrestrial		both	Cannon and Kirk 2007, Tedersoo et al 2014, https://www.first-nature.com/fungi/lepista-nuda.php
KF297047	Fungi	unidentified	unidentified	unidentified	unidentified	unidentified	uncultured_fungus	Unknown	Unknown	Unknown	unknown	Unknown
EU552125	Fungi	Ascomycota	Sordariomycetes	Xylariales	Diatrypaceae	Eutypa	Eutypa_sp	non-ectomycorrhizal	Saprotroph-Pathotroph	Plant Pathogen-Wood Saprotroph-Undefined Saprotroph	terrestrial	wood, plant material	Poaceae		Acero et al 2004, Cannon and Kirk 2007, Tedersoo et al 2014
KJ706359	Fungi	Basidiomycota	Microbotryomycetes	Sporidiobolales	Incertae_sedis	Sporobolomyces	Sporobolomyces_gracilis	non-ectomycorrhizal	Saprotroph	Litter Saprotroph	terrestrial	rotting leaves			Kurtzman et al 2011, Inácio et al 2009
HG917292	Fungi	Ascomycota	Saccharomycetes	Saccharomycetales	unidentified	Candida	uncultured_Candida	non-ectomycorrhizal	Pathotroph-Saprotroph-Symbiotroph	Animal Pathogen-Undefined Saprotroph-Endophyte	both	soil, plants, insects, animals, fresh water lakes			Skinner and Fletcher 1960, Kurtzman et al 2011	This genus is polyphyletic and contains species that function very differently dependent on what they are.
EU516756	Fungi	Rozellomycota	unidentified	unidentified	unidentified	unidentified	Rozellomycota_sp	non-ectomycorrhizal	Undefined Pathotroph	Undefined Pathotroph - Algae Parasite	mostly water	mostly water, soil			Grossart et al 2016, Wurzbacher et al 2016, Jones et al 2011	Possibly algal parasites, hyperparasites of fungi on phytoplancton, saprotrophic on pollen
KC965876	Fungi	Chytridiomycota	unidentified	unidentified	unidentified	unidentified	uncultured_fungus	non-ectomycorrhizal	Saprotroph-Pathotroph	Animal Pathogen-Algal Parasite-Undefined Saprotroph	mostly water	water, soil			Frenken et al 2017, Wurzbacher et al 2016, Gleason et al 2008	Contains specialists and generalists infecting phytoplankton, invertebrate animals
KF800203	Fungi	Basidiomycota	Agaricostilbomycetes	unidentified	unidentified	unidentified	Agaricostilbomycetes_sp	non-ectomycorrhizal	Saprotroph-Pathotroph	Fungal Parasite-Undefined Saprotroph	both	soil, dead plant material			McLaughlin and Spatafora 2014
FJ820680	Fungi	Basidiomycota	Tremellomycetes	Cystofilobasidiales	Cystofilobasidiaceae	Itersonilia	Itersonilia_perplexans	non-ectomycorrhizal	Saprotroph-Pathotroph	Plant Pathogen-Undefined Saprotroph	terrestrial	plants			Kurtzman et al 2011	Causes petal blight; in cold environment
JF908387	Fungi	Basidiomycota	Agaricomycetes	Agaricales	Mycenaceae	Mycena	Mycena_pseudocorticola	non-ectomycorrhizal	Saprotroph	Wood Saprotroph	terrestrial	moss-covered bark		deciduous	Loizides 2011, https://mycena.no/pseudocorticola.htm, https://www.biodiversity.no/Pages/172472
JX974768	Fungi	Basidiomycota	Agaricomycetes	Agaricales	unidentified	unidentified	Agaricales_sp	Unknown	Pathotroph-Saprotroph-Symbiotroph	Plant Pathogen-Undefined Saprotroph-Ectomycorrhizal	both	terrestrial, water, cold climate			Cannon and Kirk 2007
AY281019	Fungi	Basidiomycota	Agaricomycetes	Agaricales	Strophariaceae	Gymnopilus	Gymnopilus_sp_Spooner_290	non-ectomycorrhizal	Saprotroph	Wood Saprotroph	terrestrial	stumps, logs		conifers	Cannon and Kirk 2007, Kuo 2007, Tedersoo et al 2014, https://www.first-nature.com/fungi/gymnopilus-penetrans.php
JQ666464	Fungi	Rozellomycota	unidentified	unidentified	unidentified	unidentified	Rozellomycota_sp	non-ectomycorrhizal	Undefined Pathotroph	Undefined Pathotroph - Algae Parasite	mostly water	mostly water, soil			Grossart et al 2016, Wurzbacher et al 2016, Jones et al 2011	Possibly algal parasites, hyperparasites of fungi on phytoplancton, saprotrophic on pollen
GU054260	Fungi	Basidiomycota	Agaricomycetes	Corticiales	Corticiaceae	Vuilleminia	Vuilleminia_sp	non-ectomycorrhizal	Saprotroph	Undefined Saprotroph-Wood Saprotroph	terrestrial	wood		both	Tedersoo et al 2014, Ghobad-Nejhad et al 2010
FJ265944	Fungi	Ascomycota	Eurotiomycetes	Eurotiales	unidentified	unidentified	Eurotiales_sp	non-ectomycorrhizal	Saprotroph-Pathotroph	Plant Pathogen-Undefined Saprotroph	both	soil, plants, water			Sterkenburg et al 2015
KF297066	Fungi	Rozellomycota	unidentified	unidentified	unidentified	unidentified	uncultured_fungus	non-ectomycorrhizal	Undefined Pathotroph	Undefined Pathotroph - Algae Parasite	mostly water	mostly water, soil			Grossart et al 2016, Wurzbacher et al 2016, Jones et al 2011	Possibly algal parasites, hyperparasites of fungi on phytoplancton, saprotrophic on pollen
EU516682	Fungi	Rozellomycota	unidentified	unidentified	unidentified	unidentified	Rozellomycota_sp	non-ectomycorrhizal	Undefined Pathotroph	Undefined Pathotroph - Algae Parasite	mostly water	mostly water, soil			Grossart et al 2016, Wurzbacher et al 2016, Jones et al 2011	Possibly algal parasites, hyperparasites of fungi on phytoplancton, saprotrophic on pollen
KC862268	Fungi	Ascomycota	Eurotiomycetes	Eurotiales	Trichocomaceae	Talaromyces	Talaromyces_sp_GS_2013	non-ectomycorrhizal	Saprotroph	Undefined Saprotroph	terrestrial	soil, plant material			Tedersoo et al 2014, Cannon and Kirk 2007
JX489840	Fungi	Rozellomycota	unidentified	unidentified	unidentified	unidentified	uncultured_soil_fungus	non-ectomycorrhizal	Undefined Pathotroph	Undefined Pathotroph - Algae Parasite	mostly water	mostly water, soil			Grossart et al 2016, Wurzbacher et al 2016, Jones et al 2011	Possibly algal parasites, hyperparasites of fungi on phytoplancton, saprotrophic on pollen
JX489840	Fungi	Rozellomycota	unidentified	unidentified	unidentified	unidentified	uncultured_soil_fungus	non-ectomycorrhizal	Undefined Pathotroph	Undefined Pathotroph - Algae Parasite	mostly water	mostly water, soil			Grossart et al 2016, Wurzbacher et al 2016, Jones et al 2011	Possibly algal parasites, hyperparasites of fungi on phytoplancton, saprotrophic on pollen
L27658	Fungi	Ascomycota	Pneumocystidomycetes	unidentified	unidentified	unidentified	unidentified	non-ectomycorrhizal	Pathotroph	Animal Pathogen	lungs	lungs			Bowman et al 1992, Cushion et al 2004
KC009332	Fungi	Zygomycota	Incertae_sedis	Mortierellales	Mortierellaceae	Mortierella	Mortierella_parvispora	non-ectomycorrhizal	Saprotroph	Undefined Saprotroph-Soil Saprotroph	terrestrial	soil, mosses, plants			Cannon and Kirk 2007, Tedersoo et al 2014, Nagy et al 2011, Tosi et al 2001
HQ219354	Fungi	Chytridiomycota	unidentified	unidentified	unidentified	unidentified	uncultured_Chytridiomycota	non-ectomycorrhizal	Saprotroph-Pathotroph	Animal Pathogen-Algal Parasite-Undefined Saprotroph	mostly water	water, soil			Frenken et al 2017, Wurzbacher et al 2016, Gleason et al 2008	Contains specialists and generalists infecting phytoplankton, invertebrate animals
EF644110	Fungi	Basidiomycota	Agaricomycetes	Agaricales	Hydnangiaceae	Laccaria	Laccaria_laccata	Ectomycorrhizal	Symbiotroph	Ectomycorrhizal	terrestrial	broadleaf and coniferous trees		both	Cannon and Kirk 2007, Rinaldi et al 2008, Kuo 2010
JQ666593	Fungi	Rozellomycota	unidentified	unidentified	unidentified	unidentified	Rozellomycota_sp	non-ectomycorrhizal	Undefined Pathotroph	Undefined Pathotroph - Algae Parasite	mostly water	mostly water, soil			Grossart et al 2016, Wurzbacher et al 2016, Jones et al 2011	Possibly algal parasites, hyperparasites of fungi on phytoplancton, saprotrophic on pollen
HQ630993	Fungi	Ascomycota	Dothideomycetes	Pleosporales	Montagnulaceae	Paraphaeosphaeria	Paraphaeosphaeria_sp_TMS_2011	non-ectomycorrhizal	Saprotroph	Undefined Saprotroph	mostly terrestrial	plants	Poaceae		Tedersoo et al 2014, Wong et al 2000
FJ820491	Fungi	Basidiomycota	Wallemiomycetes	Wallemiales	Wallemiaceae	Wallemia	Wallemia_sp	non-ectomycorrhizal	Saprotroph	Undefined Saprotroph	both	air, soil, water			Tedersoo et al 2014, Cannon and Kirk 2007
KF934486	Fungi	Basidiomycota	Microbotryomycetes	Incertae_sedis	Incertae_sedis	Glaciozyma	Glaciozyma_sp_KP7_5_1	non-ectomycorrhizal	Saprotroph	Undefined Saprotroph	ice	glacial habitats			Firdaus-Raih et al 2018	Arctic yeast, pyschrophilic yeast
FJ197968	Fungi	unidentified	unidentified	unidentified	unidentified	unidentified	uncultured_fungus	non-ectomycorrhizal	Unknown	Unknown	unknown	Unknown
NR_103570	Fungi	Ascomycota	Leotiomycetes	Helotiales	Vibrisseaceae	Phialocephala	Phialocephala_humicola	non-ectomycorrhizal	Symbiotroph	Endophyte	terrestrial	soil	Triticum		Cannon and Kirk 2007, Newsham 2011. New Phytologist 190:783-793 (as DSE)
JX625159	Fungi	Ascomycota	Sordariomycetes	Glomerellales	Glomerellaceae	Glomerella	Glomerella_graminicola	non-ectomycorrhizal	Pathotroph	Plant Pathogen	terrestrial	grasses	Poaceae		Tedersoo et al 2014, Cannon and Kirk 2007, https://www.cabi.org/isc/datasheet/14912	Causes red stalk rot of cereals, leaf blight, leaf spots and seedling blight
KF297107	Fungi	Rozellomycota	unidentified	unidentified	unidentified	unidentified	Cryptomycota	non-ectomycorrhizal	Undefined Pathotroph	Undefined Pathotroph - Algae Parasite	mostly water	mostly water, soil			Grossart et al 2016, Wurzbacher et al 2016, Jones et al 2011	Possibly algal parasites, hyperparasites of fungi on phytoplancton, saprotrophic on pollen
FJ197925	Fungi	Rozellomycota	unidentified	unidentified	unidentified	unidentified	Rozellomycota_sp	non-ectomycorrhizal	Undefined Pathotroph	Undefined Pathotroph - Algae Parasite	mostly water	mostly water, soil			Grossart et al 2016, Wurzbacher et al 2016, Jones et al 2011	Possibly algal parasites, hyperparasites of fungi on phytoplancton, saprotrophic on pollen
KC965937	Fungi	Rozellomycota	unidentified	unidentified	unidentified	unidentified	Rozellomycota_sp	non-ectomycorrhizal	Undefined Pathotroph	Undefined Pathotroph - Algae Parasite	mostly water	mostly water, soil			Grossart et al 2016, Wurzbacher et al 2016, Jones et al 2011	Possibly algal parasites, hyperparasites of fungi on phytoplancton, saprotrophic on pollen
KJ734967	Fungi	unidentified	unidentified	unidentified	unidentified	unidentified	uncultured_fungus	Unknown	Unknown	Unknown	unknown	Unknown
AM901993	Fungi	Ascomycota	Dothideomycetes	Pleosporales	unidentified	unidentified	Pleosporales_sp	non-ectomycorrhizal	Pathotroph-Saprotroph-Symbiotroph	Plant Pathogen-Fungal Parasite-Undefined Saprotroph-Endophyte	both	plants, fungi, insects, lichens			Zhang et al 2012, Kruys et al 2006, Cannon and Kirk 2007
GU071109	Fungi	Ascomycota	Sordariomycetes	Xylariales	Diatrypaceae	Eutypa	Eutypa_lata	non-ectomycorrhizal	Pathotroph	Plant Pathogen	terrestrial	wood			Acero et al 2004, Rolshausen et al 2014, Tedersoo et al 2014	Causes disease called Eutypa dieback
GU083078	Fungi	Basidiomycota	Agaricomycetes	Agaricales	Marasmiaceae	Mycena		non-ectomycorrhizal	Saprotroph	Leaf Saprotroph-Wood Saprotroph-Undefined Saprotroph	terrestrial	terrestrial		conifers	Kuo 2010, Grgurinovic and Simpson 2001
HM162035	Fungi	Ascomycota	unidentified	unidentified	unidentified	unidentified	uncultured_Ascomycota	Unknown	Unknown	Unknown	unknown	Unknown
KM493981	Fungi	unidentified	unidentified	unidentified	unidentified	unidentified	uncultured_fungus	Unknown	Unknown	Unknown	unknown	Unknown
JX489840	Fungi	Rozellomycota	unidentified	unidentified	unidentified	unidentified	uncultured_soil_fungus	non-ectomycorrhizal	Undefined Pathotroph	Undefined Pathotroph - Algae Parasite	mostly water	mostly water, soil			Grossart et al 2016, Wurzbacher et al 2016, Jones et al 2011	Possibly algal parasites, hyperparasites of fungi on phytoplancton, saprotrophic on pollen
KM279990	Fungi	Ascomycota	Sordariomycetes	Sordariales	Chaetomiaceae	Chaetomium	Chaetomium_globosum	non-ectomycorrhizal	Saprotroph-Symbiotroph	Wood Saprotroph-Dung Saprotroph-Endophyte	terrestrial	soil, plants, dung			Duncan and Eslyn 1966, Cannon and Kirk 2007
GU174307	Fungi	Ascomycota	Archaeorhizomycetes	Archaeorhizomycetales	Archaeorhizomycetaceae	Archaeorhizomyces	Archaeorhizomyces_sp	non-ectomycorrhizal	Saprotroph	Root Saprotroph	terrestrial	soil, roots		conifers	Rosling et al 2011
UDB023658	Fungi	Basidiomycota	Agaricomycetes	Agaricales	Strophariaceae	Pholiota	Pholiota_alnicola_var._alnicola	non-ectomycorrhizal	Saprotroph	Undefined Saprotroph	terrestrial	dead wood		deciduous	Kuo 2007, Tedersoo et al 2014, https://www.first-nature.com/fungi/pholiota-alnicola.php	Common name is Alder Scalycap
HQ212091	Fungi	Basidiomycota	Agaricomycetes	Agaricales	Mycenaceae	Mycena	Mycena_sp	non-ectomycorrhizal	Saprotroph	Leaf Saprotroph-Wood Saprotroph-Undefined Saprotroph	terrestrial	wood		conifers	Kuo 2010, Grgurinovic and Simpson 2001
KF617348	Fungi	unidentified	unidentified	unidentified	unidentified	unidentified	uncultured_fungus	Unknown	Unknown	Unknown	unknown	Unknown
D84383	Fungi	Ascomycota	Leotiomycetes	Erysiphales	Erysiphaceae	Erysiphe	Erysiphe_adunca_var_adunca	non-ectomycorrhizal	Pathotroph	Plant Pathogen	terrestrial	leaves	Salix, Populus	deciduous	Tedersoo et al 2014, Cannon and Kirk 2007, Talgo et al 2011	Causes powdery mildew
UDB023609	Fungi	Basidiomycota	Agaricomycetes	Hymenochaetales	Incertae_sedis	Trichaptum	Trichaptum_abietinum	non-ectomycorrhizal	Saprotroph	Wood Saprotroph	terrestrial	wood of conifers	Picea	conifers	Gilbertson and Ryvarden 1987, Kuo 2016, https://www.first-nature.com/fungi/trichaptum-abietinum.php
KC869740	Fungi	Rozellomycota	unidentified	unidentified	unidentified	unidentified	uncultured_fungus	non-ectomycorrhizal	Undefined Pathotroph	Undefined Pathotroph - Algae Parasite	mostly water	mostly water, soil			Grossart et al 2016, Wurzbacher et al 2016, Jones et al 2011	Possibly algal parasites, hyperparasites of fungi on phytoplancton, saprotrophic on pollen
AB035720	Fungi	Basidiomycota	Microbotryomycetes	Sporidiobolales	Incertae_sedis	Sporobolomyces	Sporobolomyces_syzygii	non-ectomycorrhizal	Saprotroph	Litter Saprotroph	terrestrial	dead leaves, sediment, river, fresh water			Kurtzman et al 2011
KP192548	Fungi	Basidiomycota	Agaricomycetes	Agaricales	Lyophyllaceae	Tephrocybe	Tephrocybe_sp	non-ectomycorrhizal	Saprotroph	Undefined Saprotroph	terrestrial	terrestrial			Khomich et al 2017, Tedersoo et al 2014
AJ920020	Fungi	Rozellomycota	unidentified	unidentified	unidentified	unidentified	Rozellomycota_sp	non-ectomycorrhizal	Undefined Pathotroph	Undefined Pathotroph - Algae Parasite	mostly water	mostly water, soil			Grossart et al 2016, Wurzbacher et al 2016, Jones et al 2011	Possibly algal parasites, hyperparasites of fungi on phytoplancton, saprotrophic on pollen
KC869696	Fungi	unidentified	unidentified	unidentified	unidentified	unidentified	uncultured_fungus	Unknown	Unknown	Unknown	unknown	Unknown
KF800252	Fungi	Basidiomycota	Agaricomycetes	Hymenochaetales	unidentified	Lyomyces		Unknown	Saprotroph	Wood Saprotroph	terrestrial	dead wood		both	Gafforov et al 2017, https://mushroomobserver.org/313804
UDB016343	Fungi	Basidiomycota	Agaricomycetes	Russulales	Stereaceae	Stereum	Stereum_rugosum	non-ectomycorrhizal	Saprotroph	Undefined Saprotroph-Wood Saprotroph	terrestrial	dead wood		deciduous	Tedersoo et al 2014, https://www.first-nature.com/fungi/stereum-rugosum.php
UDB019548	Fungi	Basidiomycota	Agaricomycetes	Auriculariales	Incertae_sedis	Exidia	Exidia_recisa	non-ectomycorrhizal	Saprotroph	Wood Saprotroph	terrestrial	wood	Salix	deciduous	Tedersoo et al 2014, Kuo 2018, https://www.first-nature.com/fungi/exidia-recisa.php
UDB016364	Fungi	Basidiomycota	Agaricomycetes	Hymenochaetales	Schizoporaceae	Hyphodontia	Hyphodontia_quercina	non-ectomycorrhizal	Saprotroph	Undefined Saprotroph-Wood Saprotroph	terrestrial	dead wood		both	Gafforov et al 2017, Tedersoo et al 2014
JN032493	Fungi	Ascomycota	Dothideomycetes	unidentified	unidentified	unidentified	Dothideomycetes_sp	non-ectomycorrhizal	Pathotroph-Saprotroph-Symbiotroph	Plant Pathogen-Animal Pathogen-Fungal Parasite-Soil Saprotroph-Lichen Symbiont	both	plants, fungi, animal, lichens			Schoch et al 2007, Hyde et al 2013
KF617436	Fungi	unidentified	unidentified	unidentified	unidentified	unidentified	uncultured_fungus	Unknown	Unknown	Unknown	unknown	Unknown
AB615484	Fungi	Ascomycota	Dothideomycetes	Pleosporales	Montagnulaceae	Paraconiothyrium	Paraconiothyrium_sp	non-ectomycorrhizal	Saprotroph	Undefined Saprotroph-Wood Saprotroph-Litter Saprotroph-Endophyte	both	wood, soil, decaying leaves, seeds, river water			Tedersoo et al 2014, Cannon and Kirk 2007, Verkley et al 2014, Damm et al 2008
JQ759752	Fungi	Ascomycota	Dothideomycetes	unidentified	unidentified	unidentified	Dothideomycetes_sp_genotype_164	non-ectomycorrhizal	Pathotroph-Saprotroph-Symbiotroph	Plant Pathogen-Animal Pathogen-Fungal Parasite-Soil Saprotroph-Lichen Symbiont	both	plants, fungi, animal, lichens			Schoch et al 2007, Hyde et al 2013
KF297066	Fungi	Rozellomycota	unidentified	unidentified	unidentified	unidentified	uncultured_fungus	non-ectomycorrhizal	Undefined Pathotroph	Undefined Pathotroph - Algae Parasite	mostly water	mostly water, soil			Grossart et al 2016, Wurzbacher et al 2016, Jones et al 2011	Possibly algal parasites, hyperparasites of fungi on phytoplancton, saprotrophic on pollen
KJ589602	Fungi	Zygomycota	Incertae_sedis	Mucorales	Mucoraceae	Mucor	Mucor_hiemalis	non-ectomycorrhizal	Saprotroph	Undefined Saprotroph	both	air, soil, spring water, organic substrates			Richardson 2009, Hoque and Fritscher 2017, Tedersoo et al 2014
AM260895	Fungi	Basidiomycota	Agaricomycetes	Agaricales	Mycenaceae	Mycena	Mycena_sp	non-ectomycorrhizal	Saprotroph	Leaf Saprotroph-Wood Saprotroph-Undefined Saprotroph	terrestrial	wood		conifers	Kuo 2010, Grgurinovic and Simpson 2001
GU055598	Fungi	Ascomycota	unidentified	unidentified	unidentified	Tetracladium	uncultured_Tetracladium	non-ectomycorrhizal	Saprotroph	Undefined Saprotroph-Litter Saprotroph	water	water, leaves			Anderson and Shearer 2011, Tedersoo et al 2014

## Sheet: references
Abdollahzadeh, J., Javadi, A., Zare, R., Phillips, A. J. (2014). A phylogenetic study of Dothiorella and Spencermartinsia species associated with woody plants in Iran, New Zealand, Portugal and Spain. Persoonia, 32, 1-12. doi: https://doi.org/10.3767/003158514X678606
Acero, F.J., González, V. Sánchez-Ballesteros, J., Rubio, V., Checa, J., et al (2004) Molecular phylogenetic studies on the Diatrypaceae based on rDNA-ITS sequences, Mycologia, 96 (2), 249-259. doi: 10.1080/15572536.2005.11832975
Aime, M.C., Matheny, P.B., Henk, D.A., Frieders, E.M., Nilsson, R.H., et al. (2006) An overview of the higher level classification of Pucciniomycotina based on combined analyses of nuclear large and small subunit rDNA sequences. Mycologia, 98(6), 896-905. doi: 10.3852/mycologia.98.6.896.
Alkhaibari, A.M., Carolino, A.T., Yavasoglu, S.I., Maffeis, T., Mattoso, T.C., et al. (2016) Metarhizium brunneum Blastospore Pathogenesis in Aedes aegypti Larvae: Attack on Several Fronts Accelerates Mortality. PLOS Pathogens 12(7): e1005715. https://doi.org/10.1371/journal.ppat.1005715
Andersen, B., Sørensen, J.L., Nielsen, K.F., van den Ende, B.G., de Hoog, S. (2009) A polyphasic approach to the taxonomy of the Alternaria infectoria species-group. Fungal Genetics and Biology, 46 (9), 642-656. https://doi.org/10.1016/j.fgb.2009.05.005
Anderson, J.L., Shearer, C.A. (2011) Population Genetics of the Aquatic Fungus Tetracladium marchalianum over Space and Time. PLOS ONE 6(1): e15908. https://doi.org/10.1371/journal.pone.0015908
Aouad, N.E., Pérez-Moreno, G., Sánchez, P., Cantizani, J., Ortiz-López, F.J., et al (2012) Lasionectrin, a Naphthopyrone from a Lasionectria sp. Journal of Natural Products, 75 (6), 1228-1230. doi: 10.1021/np3002942
Baloch, E., Gilenstam, G., Wedin, M. (2013) The relationships of Odontotrema (Odontotremataceae) and the resurrected Sphaeropezia (Stictidaceae)-new combinations and three new Sphaeropezia species. Mycologia, 105(2), 384-397, doi: 10.3852/12-134
Baral, H-O., Carter, A. (2013) Patinella hyalophaea Sacc. - Rediscovered in New Brunswick, Canada. Ascomycete.org, 5 (3), 91-96. doi: 10.25664/art-0083
Baric, S., Lindner, L., Marschall, K., Dalla Via, J. (2010) Haplotype diversity of Tilletiopsis spp. causing white haze in apple orchards in Northern Italy. Plant Pathology, 59, 535-541. https://doi.org/10.1111/j.1365-3059.2009.02217.x
Baron, T.J. (2017) Mushrooms of the Northeastern United States and Eastern Canada. Timber Press, Portland, Oregon.
Begerow, D., Bauer, R. & Oberwinkler, F. (2002) The Exobasidiales: An evolutionary hypothesis. Mycol Progress 1, 187-199. https://doi.org/10.1007/s11557-006-0018-7
Begerow, D., Bauer, R., Oberwinkler, F. (2001) Muribasidiospora: Microstromatales or Exobasidiales? Mycol. Res., 105 (7), 798-810. https://doi.org/10.1017/S0953756201004208
Bell A. (1983) Dung Fungi: An Illustrated Guide to Coprophilous Fungi in New Zealand. Victoria University Press, Wellington.
Bills, G.F., Gloer, J.B., An, Z. (2013) Coprophilous fungi: antibiotic discovery and functions in an underexplored arena of microbial defensive mutualism. Current Opinion in Microbiology, 16 (5), 549-565. https://doi.org/10.1016/j.mib.2013.08.001
Blackwell, M., Kurtzman, C.P., Lachance, M.-A., Suh, S.-O. (2009) Saccharomycotina. Saccharomycetales. Version 22 January 2009. http://tolweb.org/Saccharomycetales/29043/2009.01.22 in The Tree of Life Web Project, http://tolweb.org/
Boddy, L., Frankland, J., Van West P. (2008) Ecology of Saprotrophic Basidiomycetes. The British Mycological Society. Elsevier Ltd.
Bolton, M. D., Thomma, B. P., Nelson, B. D. (2006) Sclerotinia sclerotiorum (Lib.) de Bary: biology and molecular traits of a cosmopolitan pathogen. Molecular Plant Pathology, 7, 1-16. doi:10.1111/j.1364-3703.2005.00316.x
Bonito, G., Reynolds, H., Robeson, M.S., Nelson, J., Hodkinson, B.P., et al. (2014) Plant host and soil origin influence fungal and bacterial assemblages in the roots of woody plants. Mol Ecol, 23, 3356-3370. doi:10.1111/mec.12821
Booth., C. (1980) Stemphylium sarciniforme. Descriptions of Fungi and Bacteria. IMI Descriptions of Fungi and Bacteria, 68, 671(3). https://www.cabdirect.org/cabdirect/abstract/20056400671
Bowman, B.H., Taylor, J.W., White, T.J. (1992) Molecular evolution of the fungi: human pathogens. Molecular Biology and Evolution, 9 (5), 893-904, https://doi.org/10.1093/oxfordjournals.molbev.a040766
Brandão, L.R., Vaz, A.B.M., Espírito Santo, L.C., Pimenta, R.S., Morais, P.B., et al. (2017) Diversity and biogeographical patterns of yeast communities in Antarctic, Patagonian and tropical lakes. Fungal Ecology, 28, 33-43. https://doi.org/10.1016/j.funeco.2017.04.003
Buzzini, P., Branda, E., Goretti, M. and Turchetti, B. (2012), Psychrophilic yeasts from worldwide glacial habitats: diversity, adaptation strategies and biotechnological potential. FEMS Microbiol Ecol, 82: 217-241. doi:10.1111/j.1574-6941.2012.01348.x
Bálint, M., Tiffin, P., Hallström, B., O'Hara, R.B., Olson, M.S., et al. (2013) Host Genotype Shapes the Foliar Fungal Microbiome of Balsam Poplar (Populus balsamifera). PLOS ONE 8(1): e53987. https://doi.org/10.1371/journal.pone.0053987
Cannon, P.F., Kirk, P.M. (2007) Fungal Families of the World. CAB International, Wallingford
Chang, J.H., Wang, Y.Z. (2009): The genera Sporormia and Preussia (Sporormiaceae, Pleosporales) in Taiwan. Nova Hedwigia, 88, 248-254. doi: 10.1127/0029-5035/2009/0088-0245
Chen, L., Yue, Q., Zhang, X. et al. (2013) Genomics-driven discovery of the pneumocandin biosynthetic gene cluster in the fungus Glarea lozoyensis. BMC Genomics 14, 339. https://doi.org/10.1186/1471-2164-14-339
Costa, I.P.M.W., et al. (2012). Checklist of endophytic fungi from tropical regions. Mycotaxon 119:e26. http://mycotaxon.com/resources/checklists/costa_v119_checklist.pdf
Cripps, C. (1997). The Genus Inocybe in Montana Aspen Stands. Mycologia, 89(4), 670-688. doi:10.2307/3761005
Crous, P., Summerell, B., Carnegie, A., Wingfield, M., Groenewald, J. (2009). Novel species of Mycosphaerellaceae and Teratosphaeriaceae. Persoonia, 23, 119 - 146. doi:10.3767/003158509X479531
Crous, P. W., Groenewald, J. Z. (2017). The Genera of Fungi - G 4: Camarosporium and Dothiora. IMA fungus, 8(1), 131-152. https://doi.org/10.5598/imafungus.2017.08.01.10
Crous, P. W., Schoch, C. L., Hyde, K. D., Wood, A. R., Gueidan, C., de Hoog, G. S., & Groenewald, J. Z. (2009). Phylogenetic lineages in the Capnodiales. Studies in mycology, 64, 17-47S7. https://doi.org/10.3114/sim.2009.64.02
Crous, P. W., Wingfield, M.J., Schumacher, R.K., Summerell, B.A., Giraldo, A., et al (2014) Fungal Planet description sheets: 281 - 319. Persoonia, 33, 224-225. http://www.fungalplanet.org/content/pdf-files/FungalPlanet286.pdf
Cushion, M.T., Keely, S.P., Stringer, J.R. (2004) Molecular and phenotypic description of Pneumocystis wakefieldiae sp. nov., a new species in rats, Mycologia, 96 (3), 429-438. doi: 10.1080/15572536.2005.11832942
Damm, U., Fourie, P. H., Crous, P. W. (2010). Coniochaeta (Lecythophora), Collophora gen. nov. and Phaeomoniella species associated with wood necroses of Prunus trees. Persoonia, 24, 60-80. doi: 10.3767/003158510X500705
Damm, U., Verkley, G.J.M., Crous, P.W., Fourie, P.H., Haegi, A., & Riccioni, L. (2008). Novel Paraconiothyrium species on stone fruit trees and other woody hosts. Persoonia: Molecular Phylogeny and Evolution of Fungi, 20, 9-17. http://doi.org/10.3767/003158508X286842
Desjardins, A.E. (2003) Gibberella from a (venaceae) to z (eae). Annu. Rev. Phytopathol., 41, 177-198. https://doi.org/10.1146/annurev.phyto.41.011703.115501
Devasahayam, H.L. (2009) Illustrated Plant Pathology: Basic Concepts. New India Publishing.
Dix, N.J. (1995) Fungal Ecology. Springer Netherlands. doi: 10.1007/978-94-011-0693-1
Donaldson, M.E., Davy, C.M., Vanderwolf, K.J., Willis, C.K.R., Saville, B.J., Kyle, C.J. (2018) Growth medium and incubation temperature alter the Pseudogymnoascus destructans transcriptome: implications in identifying virulence factors. Mycologia, doi: 10.1080/00275514.2018.1438223
Duncan, C.G., Eslyn, W.E. (1966). Wood-Decaying Ascomycetes and Fungi Imperfecti. Mycologia, 58 (4), 642-645. https://doi.org/10.2307/3757045
Durrens, P., Klopp, C., Biteau, N., Fitton-Ouhabi, V., Dementhon, et al. (2017). Genome Sequence of the Yeast Clavispora lusitaniae Type Strain CBS 6936. Genome Announcements, 5(31), e00724-17. http://doi.org/10.1128/genomeA.00724-17
Ellis, M.B., Ellis, J.P. (1990) Fungi Without Gills (Hymenomycetes and Gasteromycetes): An Identification Handbook. Springer, Netherlands.
Esslinger, T.L. (2019) A cumulative checklist for the lichen-forming, lichenicolous and allied fungi of the continental United States and Canada, version 23. Opuscula Philolichenum 18: 102-378
Fahima, T., Henis, Y. (1990) Interactions between pathogen, host and biocontrol agent: multiplication of Trichoderma hamatum and Talaromyces flavus on roots of diseased and healthy hosts. Biological control of soil-borne plant pathogens. pp.165-180, ref.31.
Fickers, P., Benetti, P.-H., Waché, Y., Marty, A., Mauersberger, S., Smit, M.S., Nicaud, J.-M. (2005) Hydrophobic substrate utilisation by the yeast Yarrowia lipolytica, and its potential applications, FEMS Yeast Research, 5 (6-7), 527-543. https://doi.org/10.1016/j.femsyr.2004.09.004
Fidalgo, O. (1963). Studies on the Type Species of Hydnopolyporus. Mycologia, 55(6), 713-727. doi:10.2307/3756475
Firdaus-Raih, M., Hashim, N.H.F., Bharudin, I., Abu Bakar, M.F., Huang, K.K., Alias, H., et al. (2018) The Glaciozyma antarctica genome reveals an array of systems that provide sustained responses towards temperature variations in a persistently cold habitat. PLoS ONE 13(1): e0189947. https://doi.org/10.1371/journal.pone.0189947
Floudas, D., Hibbett, D.S. (2015). Revisiting the taxonomy of Phanerochaete (Polyporales, Basidiomycota) using a four gene dataset and extensive ITS sampling. Fungal Biology, 119 (8), 679-719. https://doi.org/10.1016/j.funbio.2015.04.003
Frenken, T., Alacid, E., Berger, S.A., Bourne, E.C. et al. (2017), Integrating chytrid fungal parasites into plankton ecology: research gaps and needs. Environ Microbiol, 19, 3802-3822. https://doi.org/10.1111/1462-2920.13827
Friedl, M. A., & Druzhinina, I. S. (2012). Taxon-specific metagenomics of Trichoderma reveals a narrow community of opportunistic species that regulate each other's development. Microbiology, 158(Pt 1), 69-83. http://doi.org/10.1099/mic.0.052555-0
Gafforov, Y., Riebesehl, J., Ordynets, A., Langer, E., Yarasheva,M., Ghobad-Nejhad, M. et al. (2017). Hyphodontia (Hymenochaetales, Basidiomycota) and similar taxa from Central Asia. Botany, 95,1041-1056. https://doi.org/10.1139/cjb-2017-0115
Gbadegesi, R.A. (1990) Effect of the ectomycorrhizal fungi Rhizopogon luteolus and Pisolithus tinctorius on growth of Pinus oocarpa in Nigeria. Forest Ecology and Management, 37 (4), 303-307.
Ghobad-Nejhad, M., Nilsson, R.H., Hallenberg, N. (2010) Phylogeny and taxonomy of the genus Vuilleminia (Basidiomycota) based on molecular and morphological evidence, with new insights into Corticiales. Taxon 59 (5), 1519-534. http://www.jstor.org/stable/20774046
Gilbertson, R.L., Ryvarden, L. (1987) North American Polypores. Fungiflora, Oslo.
Gleason F.H., Kagami M., Lefevre E., Sime-Ngando T. (2008) The ecology of chytrids in aquatic ecosystems: roles in food web dynamics. Fungal Biology Reviews, 22(1),17-25. https://doi.org/10.1016/j.fbr.2008.02.001
Gonzalez-Menendez, V., Martin, J., Siles, J.A. et al. (2017) Biodiversity and chemotaxonomy of Preussia isolates from the Iberian Peninsula. Mycol Progress, 16, 713. https://doi.org/10.1007/s11557-017-1305-1
Gostin?ar, C., Ohm, R.A., Kogej, T. et al. (2014) Genome sequencing of four Aureobasidium pullulans varieties: biotechnological potential, stress tolerance, and description of new species. BMC Genomics 15, 549. https://doi.org/10.1186/1471-2164-15-549
Grgurinovic, C.A. and Simpson, J.A. (2001) Conservation Status of the known Agaricales, Boletales, Cantharellales, Lycoperdales, Phallales and Russulales of South Australia. Fungal Diversity, 8, 97-127.
Grigoriev, I.V, Nikitin, R., Haridas, S., Kuo, A., Ohm, R., et al. (2014) MycoCosm portal: gearing up for 1000 fungal genomes. Nucleic Acids Res. 42(1), 699-704.
Grossart, H-P., Wurzbacher, C., James, TY., Kagami, M. (2016) Discovery of dark matter fungi in aquatic ecosystems demands a reappraisal of the phylogeny and ecology of zoosporic fungi. Fungal Ecology, 19, 28-38. https://doi.org/10.1016/j.funeco.2015.06.004
Grum-Grzhimaylo, A.A., Georgieva, M.L., Bondarenko, S.A. et al. (2016) On the diversity of fungi from soda soils. Fungal Diversity, 76, 27-74 . https://doi.org/10.1007/s13225-015-0320-2
Gónzalez, D., Rodriguez-Carres, M., Boekhout, T., Stalpers, J., Kuramae, E. E., et al. (2016) Phylogenetic relationships of Rhizoctonia fungi within the Cantharellales. Fungal Biology, 120(4), 603-619. http://doi.org/10.1016/j.funbio.2016.01.012
Hagerberg, D., Pallon, J. & Wallander, H. The elemental content in the mycelium of the ectomycorrhizal fungus Piloderma sp. during the colonization of hardened wood ash. Mycorrhiza 15, 387-392 (2005). https://doi.org/10.1007/s00572-004-0344-z
Haines, J. (1974). Notes on the Genus Trichopezizella with Descriptions of New Taxa. Mycologia, 66(2), 213-241. doi:10.2307/3758358
Hamberg, L., Vartiamäki, H., Hantula, J. (2015). Breeding increases the efficacy of Chondrostereum purpureum in the sprout control of birch. PloS one, 10(2), e0117381. https://doi.org/10.1371/journal.pone.0117381
Hambleton, S., Sigler, L. (2005). Meliniomyces, a new anamorph genus for root-associated fungi with phylogenetic affinities to Rhizoscyphus ericae (? Hymenoscyphus ericae), Leotiomycetes. Studies in Mycology, 53, 1-27. https://doi.org/10.3114/sim.53.1.1
Hansen, K., Perry, B.A., Dranginis, A.W., Pfister, D.H. (2013) A phylogeny of the highly diverse cup-fungus family Pyronemataceae (Pezizomycetes, Ascomycota) clarifies relationships and evolution of selected life history traits. Molecular Phylogenetics and Evolution, 67 (2), 311-335.
Hansen, K., Pfister, D.H. (2006) Systematics of the Pezizomycetes-the operculate discomycetes. Mycologia, 98(6), 1029-1040, doi: 10.1080/15572536.2006.11832631
Harman,G.E., Kubicek, C.P. (Eds.) (2002) Trichoderma And Gliocladium: Basic Biology, Taxonomy and Genetics, Volume 1. Taylor & Francis Ltd., UK.
Harman, G. E., Pfleger, F. L. (1974) Pathogenicity and Infection Sites of Aspergillus Species in Stored Seeds. Phytophatology, 64, 1339-1344.
Harutyunyan, S., Muggia, L., Grube, M. (2008) Black fungi in lichens from seasonally arid habitats. Studies in Mycology, 61, 83-90. https://doi.org/10.3114/sim.2008.61.08
Heneghan, M. N., Burns, C., Costa, A. M. et al. (2016). Functional analysis of Agaricus bisporus serine proteinase 1 reveals roles in utilization of humic rich substrates and adaptation to the leaf-litter ecological niche. Environmental microbiology, 18(12), 4687-4696. https://doi.org/10.1111/1462-2920.13350
Hernández-Montiel, L.G., Holguín-Peña, R. J., Latisnere-Barragan, H. (2010) First Report of Sour Rot Caused by Geotrichum citri-aurantii on Key Lime (Citrus aurantifolia) in Colima State, Mexico. Plant Disease, 94 (4), 488-488. https://doi.org/10.1094/PDIS-94-4-0488B
Hirooka, Y., Kawaradani, M., Sato, T. (2014) Description of Gibellulopsis chrysanthemi sp. nov. from leaves of garland chrysanthemum. Mycol Progress, 13 (13), 19. doi:10.1007/s11557-012-0887-x.
Hiscox, J., Savoury, M., Müller, C. T., Lindahl, B. D., Rogers, H. J., & Boddy, L. (2015). Priority effects during fungal community establishment in beech wood. The ISME journal, 9(10), 2246-2260. https://doi.org/10.1038/ismej.2015.38
Hjortstam, K., Ryvarden, L. (1978) Mycotaxon. Vol VII (2), 407-410.
Holec, J. (1997) First records of Pholiota subochracea and Pholiota elegans in the Czech Republic. Czech Mycol, 50, 45-50. http://www.czechmycology.org/_cm/CM50105.pdf
Hong, S.G., Chun, J., Oh, H.W., Bae, K.S. (2001) Metschnikowia koreensis sp. nov., a novel yeast species isolated from flowers in Korea. International Journal of Systematic and Evolutionary Microbiology, 51, 1927-1931. https://doi.org/10.1099/00207713-51-5-1927
Hoog, G.S., Göttlich, E., Platas, G., Genilloud, O., Leotta, G.J., & Brummelen, J.V. (2005) Evolution, taxonomy and ecology of the genus Thelebolus in Antarctica. Studies in Mycology, 51, 33-76.
Hoque, E., & Fritscher, J. (2017) Ecology, adaptation, and function of methane-sulfidic spring water biofilm microorganisms, including a strain of anaerobic fungus Mucor hiemalis. MicrobiologyOpen, 6(4), e00483. doi: 10.1002/mbo3.483
Horst, R.H. (Rev.) (2008) Westcott's Plant Disease Handbook. 7th edition. Springer-Verlag Berlin, Heidelberg, New York.
Horwitz, B.A., Mukherjee, P.K., Mukherjee, M., Kubicek, C.P. (2013) Genomics of Soil- and Plant-Associated Fungi. Springer, Berlin, Heidelberg. https://doi.org/10.1007/978-3-642-39339-6
Hosseini-Nasabnia, Z., Rees, K.V., Vujanovic, V. (2016) Preventing unwanted spread of invasive fungal species in willow (Salix spp.) plantations, Canadian Journal of Plant Pathology, 38:3, 325-337. doi: 10.1080/07060661.2016.1228697
Hranilovic, A., Bely, M., Masneuf-Pomarede, I., Jiranek, V., Albertin, W. (2017) The evolution of Lachancea thermotolerans is driven by geographical determination, anthropisation and flux between different ecosystems. PLOS ONE 12(9): e0184652. https://doi.org/10.1371/journal.pone.0184652
Hsieh, C.-W., Huang, L.-Y., Tschen, E. F.-T., Chang, C.-F., Lee, C.-F. (2010) Five novel anamorphic, ascomycetous yeast species associated with mushrooms and soil. FEMS Yeast Research, 10 (7), 948-956. https://doi.org/10.1111/j.1567-1364.2010.00652.x
Hubka, V., Réblová, M., ?ehulka, J. et al. (2014) Bradymyces gen. nov. (Chaetothyriales, Trichomeriaceae), a new ascomycete genus accommodating poorly differentiated melanized fungi. Antonie van Leeuwenhoek 106, 979-992. https://doi.org/10.1007/s10482-014-0267-4
Hudson, H. J. (1968) The ecology of fungi on plant remains above the soil. New Phytologist, 67, 837-874. doi:10.1111/j.1469-8137.1968.tb06399.x
Hyde, K.D., Jones, E.B.G., Liu, JK. et al. (2013) Families of Dothideomycetes. Fungal Diversity 63, 1-313. https://doi.org/10.1007/s13225-013-0263-4
Inoue, I., Namiki, F., Tsuge, T. (2002) Plant Colonization by the Vascular Wilt Fungus Fusarium oxysporum Requires FOW1, a Gene Encoding a Mitochondrial Protein. The Plant Cell, 14 (8), 1869-1883. doi: 10.1105/tpc.002576
Inácio, J., Ludwig, W., Spencer-Martins, I., Fonseca, Á. (2009) Assessment of phylloplane yeasts on selected Mediterranean plants by FISH with group- and species-specific oligonucleotide probes. FEMS Microbiology Ecology, 71 (1), 61-72. https://doi.org/10.1111/j.1574-6941.2009.00784.x
Irinyi, L., Serena, C., Garcia-Hermoso, D., Arabatzis, M., Desnos-Ollivier, M., Vu, D., et al. (2015) International Society of Human and Animal Mycology (ISHAM)-ITS reference DNA barcoding database-the quality controlled standard tool for routine identification of human and animal pathogenic fungi. Medical Mycology, 53 (4), 313-337. https://doi.org/10.1093/mmy/myv008
James, T., Kauff, F., Schoch, C. et al. (2006) Reconstructing the early evolution of Fungi using a six-gene phylogeny. Nature 443, 818-822. https://doi.org/10.1038/nature05110
Jankovský, L., Vágner, A., Apltauer, J. (2002). The decomposition of wood mass under conditions of climax spruce stands and related mycoflora in the Krkonoše Mountains. Journal Of Forest Science, 48 (2), 70-79.
Jayasiri, S.C., Wanasinghe, D.N., Ariyawansa, H.A., Jones, E.B.G., Kang, J.C., et al. (2015) Two novel species of Vagicola (Phaeosphaeriaceae) from Italy. Mycosphere 6(6), 716-728. Doi 10.5943/mycosphere/6/6/7
Jones, D.G., Clifford, B.C. (1983). Cereal diseases, their pathology and control. John Wiley & Sons Ltd.
Jones, E.B.G., Hyde, K.D., Pang, K.-L. (Eds.) (2014) Freshwater Fungi: and Fungal-like Organisms. In: Marine and Freshwater Botany. De Gruyter.
Jones, E. B.G., Pang, K.-L. (Eds.) (2012) Marine Fungi: and Fungal-like Organisms. Walter de Gruyter GmbH & Co. KG, Berlin, Boston.
Jones, M., Forn, I., Gadelha, C. et al. (2011) Discovery of novel intermediate forms redefines the fungal tree of life. Nature, 474, 200-203. https://doi.org/10.1038/nature09984
Keizer, P.J. and Arnolds, E.J.M. (1990) Mycocoenology of marshy forests and scrubs, I. Host range of wood-decomposing Aphyllophorales and Heterobasidiomycetes. In Forest components, Oldeman, R.A.A., Schmidt, P., Arnolds, E.J.M., 77 - 92.
Khomich, M., Davey, M.L., Kauserud, H., Rasconi, S., Andersen T. (2017) Fungal communities in Scandinavian lakes along a longitudinal gradient. Fungal Ecol., 27, 36-46. https://doi.org/10.1016/j.funeco.2017.01.008
Kirk, P.M., Cannon, P.F., Minter, D.W. and Stalpers, J.A. (2008) Dictionary of the Fungi. 10th Edition, Wallingford, CABI, 22.
Knapp, D.G., Németh, J.B., Barry, K., Hainaut, M., Henrissat, B., et al. (2018) Comparative genomics provides insights into the lifestyle and reveals functional heterogeneity of dark septate endophytic fungi. Sci Rep, 8(1), 6321. doi: 10.1038/s41598-018-24686-4
Kohout, P., T?šitelová, T., Roy, M., Vohník, M., Jersáková, J. (2013) A diverse fungal community associated with Pseudorchis albida (Orchidaceae) roots. Fungal Ecology, 6 (1), 50-64. https://doi.org/10.1016/j.funeco.2012.08.005
Krupa, S.V. (1979) Ecology of Root Pathogens. 1st Edition. Elsevier
Kruys, Å., Eriksson, O.E., Wedin, M. (2006) Phylogenetic relationships of coprophilous Pleosporales (Dothideomycetes, Ascomycota), and the classification of some bitunicate taxa of unknown position. Mycol Res,110, 527-536. doi: 10.1016/j.mycres.2006.03.002
Kuo, M. (2004, February). Ganoderma applanatum. Retrieved from the MushroomExpert.Com Web site: http://www.mushroomexpert.com/ganoderma_applanatum.html
Kuo, M. (2004, February). Lycoperdon perlatum. Retrieved from the MushroomExpert.Com Web site: http://www.mushroomexpert.com/lycoperdon_perlatum.html
Kuo, M. (2004, January). Piptoporus betulinus. Retrieved from the MushroomExpert.Com Web site: http://www.mushroomexpert.com/piptoporus_betulinus.html
Kuo, M. (2005, March). Daedaleopsis confragosa. Retrieved from the MushroomExpert.Com Web site: http://www.mushroomexpert.com/daedaleopsis_confragosa.html
Kuo, M. (2005, March). Lenzites betulina: The gilled polypore. Retrieved from the MushroomExpert.Com Web site: http://www.mushroomexpert.com/lenzites_betulina.html
Kuo, M. (2006, December). Pholiota highlandensis species group. Retrieved from the MushroomExpert.Com Web site: http://www.mushroomexpert.com/pholiota_highlandensis.html
Kuo, M. (2007, April). Exidia glandulosa. Retrieved from the MushroomExpert.Com Web site: http://www.mushroomexpert.com/exidia_glandulosa.html
Kuo, M. (2007, February). Gymnopilus sapineus. Retrieved from the MushroomExpert.Com Web site: http://www.mushroomexpert.com/gymnopilus_sapineus.html
Kuo, M. (2007, November). Pholiota alnicola species cluster. Retrieved from the MushroomExpert.Com Web site: http://www.mushroomexpert.com/pholiota_alnicola.html
Kuo, M. (2007, November). Pholiota squarrosa. Retrieved from the MushroomExpert.Com Web site: http://www.mushroomexpert.com/pholiota_squarrosa.html
Kuo, M. (2008, April). Clitocybe nebularis. Retrieved from the MushroomExpert.Com Web site: http://www.mushroomexpert.com/clitocybe_nebularis.html
Kuo, M. (2008, December). Phlebia radiata. Retrieved from the MushroomExpert.Com Web site: http://www.mushroomexpert.com/phlebia_radiata.html
Kuo, M. (2008, December). Phlebia tremellosa. Retrieved from the MushroomExpert.Com Web site: http://www.mushroomexpert.com/phlebia_tremellosa.html
Kuo, M. (2008, December). Tricholoma fulvum. Retrieved from the MushroomExpert.Com Web site: http://www.mushroomexpert.com/tricholoma_fulvum.html
Kuo, M. (2008, February). Coprinellus micaceus. Retrieved from the MushroomExpert.Com Web site: http://www.mushroomexpert.com/coprinellus_micaceus.html
Kuo, M. (2008, February). Coprinopsis atramentaria. Retrieved from the MushroomExpert.Com Web site: http://www.mushroomexpert.com/coprinopsis_atramentaria.html
Kuo, M. (2008, February). Coprinus comatus: The shaggy mane. Retrieved from the MushroomExpert.Com Web site: http://www.mushroomexpert.com/coprinus_comatus.html
Kuo, M. (2008, October). The genus Xylaria. Retrieved from the MushroomExpert.Com Web site: http://www.mushroomexpert.com/xylaria.html
Kuo, M. (2010, December). Laccaria laccata. Retrieved from the MushroomExpert.Com Web site: http://www.mushroomexpert.com/laccaria_laccata.html
Kuo, M. (2010, December). Mycena epipterygia var. lignicola. Retrieved from the MushroomExpert.Com Web site: http://www.mushroomexpert.com/mycena_epipterygia_lignicola.html
Kuo, M. (2010, December). Mycena filopes. Retrieved from the MushroomExpert.Com Web site: http://www.mushroomexpert.com/mycena_filopes.html
Kuo, M. (2010, December). Mycena galericulata. Retrieved from the MushroomExpert.Com Web site: http://www.mushroomexpert.com/mycena_galericulata.html
Kuo, M. (2010, December). Mycenoid mushrooms Retrieved from the MushroomExpert.Com Web site: http://www.mushroomexpert.com/mycenoid.html
Kuo, M. (2010, February). Bjerkandera adusta. Retrieved from the MushroomExpert.Com Web site: http://www.mushroomexpert.com/bjerkandera_adusta.html
Kuo, M. (2010, February). Fomes fomentarius. Retrieved from the MushroomExpert.Com Web site: http://www.mushroomexpert.com/fomes_fomentarius.html
Kuo, M. (2010, February). Fomitopsis pinicola. Retrieved from the MushroomExpert.Com Web site: http://www.mushroomexpert.com/fomitopsis_pinicola.html
Kuo, M. (2010, February). Pycnoporus cinnabarinus. Retrieved from the MushroomExpert.Com Web site: http://www.mushroomexpert.com/pycnoporus_cinnabarinus.html
Kuo, M. (2010, March). Heterobasidion annosum. Retrieved from the MushroomExpert.Com Web site: http://www.mushroomexpert.com/heterobasidion_annosum.html
Kuo, M. (2012, January). Cortinarius glaucopus group. Retrieved from the MushroomExpert.Com Web site: http://www.mushroomexpert.com/cortinarius_glaucopus.html
Kuo, M. (2012, March). The genus Hebeloma. Retrieved from the MushroomExpert.Com Web site: http://www.mushroomexpert.com/hebeloma.html
Kuo, M. (2013, Febraury). Baeospora myosura. Retrieved from the MushroomExpert.Com Web site: http://www.mushroomexpert.com/baeospora_myosura.html
Kuo, M. (2013, February). Collybioid mushrooms. Retrieved from the MushroomExpert.Com Web site: http://www.mushroomexpert.com/collybioid.html
Kuo, M. (2014, February). Hypholoma sublateritium. Retrieved from the MushroomExpert.Com Web site: http://www.mushroomexpert.com/hypholoma_sublateritium.html
Kuo, M. (2015, April). Polyporus squamosus. Retrieved from the MushroomExpert.Com Web site: http://www.mushroomexpert.com/polyporus_squamosus.html
Kuo, M. (2015, January). Tapinella panuoides. Retrieved from the MushroomExpert.Com Web site: http://www.mushroomexpert.com/tapinella_panuoides.html
Kuo, M. (2015, July). The genus Pluteus. Retrieved from the MushroomExpert.Com Web site: http://www.mushroomexpert.com/pluteus.html
Kuo, M. (2015, May). Pluteus atromarginatus. Retrieved from the MushroomExpert.Com Web site: http://www.mushroomexpert.com/pluteus_atromarginatus.html
Kuo, M. (2016, June). Trichaptum abietinum. Retrieved from the MushroomExpert.Com Web site: http://www.mushroomexpert.com/trichaptum_abietinum.html
Kuo, M. (2016, November). Lycoperdon pyriforme. Retrieved from the MushroomExpert.Com Web site: http://www.mushroomexpert.com/lycoperdon_pyriforme.html
Kuo, M. (2017, December). Pleurotus pulmonarius. Retrieved from the MushroomExpert.Com Web site: http://www.mushroomexpert.com/pleurotus_pulmonarius.html
Kuo, M. (2017, November). Trametes versicolor. Retrieved from the MushroomExpert.Com Web site: http://www.mushroomexpert.com/trametes_versicolor.html
Kuo, M. (2018, May). Exidia recisa. Retrieved from the MushroomExpert.Com Web site: http://www.mushroomexpert.com/exidia_recisa.html
Kurtzman, C.P., Fell, J.W., Boekhout, T. (Eds.) (2011) The Yeasts: A Taxonomic Study. Vol 1, 5th edition. Elsevier Science.
Kurtzman, C.P., Robnett, C.J., Basehoar-Powers, E. (2008) Phylogenetic relationships among species of Pichia, Issatchenkia and Williopsis determined from multigene sequence analysis, and the proposal of Barnettozyma gen. nov., Lindnera gen. nov. and Wickerhamomyces gen. nov., FEMS Yeast Research, 8 (6), 939-954. https://doi.org/10.1111/j.1567-1364.2008.00419.x
Kõljalg, U., Tammi, H., Timonen, S. et al. (2002) ITS rDNA sequence-based phylogenetic analysis of Tomentellopsis species from boreal and temperate forests, and the identification of pink-type ectomycorrhizas. Mycol Progress 1, 81-92. https://doi.org/10.1007/s11557-006-0007-x
Lambevska, A., Rusevska, K., Karadelev, M. (2014). New data on the taxonomy, distribution and ecology of the genus Peniophora Cooke (Basidiomycota, Fungi) in the Republic of Macedonia. Macedonian Journal of Ecology and Environment. 15. 69-79.
Langvad, F and Engjom, K. Revised by Bruno, D.W. (2016) Infection with Exophiala salmonis. ICES Identification leaflets for diseases and parasites of fish and shellfish. Leaflet 42, 5. https://www.ices.dk/sites/pub/Publication%20Reports/Disease%20Leaflets/IDDisease_42.pdf
Lantz, H., Johnston, P.R., Park, D., Minter, D.W. (2017) Molecular phylogeny reveals a core clade of Rhytismatales. Mycologia, 103 (1), 57-74, doi: 10.3852/10-060
Larsson E, Ryberg M, Moreau PA, Delcuse Mathiesen A, Jacobsson S. (2009) Taxonomy and evolutionary relationships within species of section Rimosae (Inocybe) based on ITS, LSU and mtSSU sequence data. Persoonia. 23, 86-98. doi:10.3767/003158509X475913
Laursen, G.A., Ammirati, J.F., Redhead, S.A. (1987) Arctic and Alpine Mycology II. Springer.
Lazarevi?, J., Menkis, A. (2018) Fungi inhabiting fine roots of Pinus heldreichii in the Montenegrin montane forests. Symbiosis 74, 189-197. https://doi.org/10.1007/s13199-017-0504-5
Li, D.-W. (2016) Biology of Microfungi. Springer Cham, Heidelberg, New York, Dordrecht, London.
Li, J.F., Phookamsak, R., Jeewon, R., Tibpromma, S., Maharachchikumbura, S.S.N., Bhat, D.J., et al (2017) Establishment of Zygosporiaceae fam. nov. (Xylariales, Sordariomycetes) based on rDNA sequence data to accommodate Zygosporium. Mycosphere 8(10), 1855-1868. Doi:10.5943/mycosphere/8/10/10
Liu, D. (2011) Molecular Detection of Human Fungal Pathogens. CRC Press.
Liu, J.-K., Phookamsak, R., Dai, D.-Q., Tanaka, K., et al. (2014). Roussoellaceae, a new pleosporalean family to accommodate the genera Neoroussoella gen. nov., Roussoella and Roussoellopsis. Phytotaxa, 181, 1-33. doi: 10.11646/phytotaxa.181.1.1.
Lodge, D.J., Padamsee, M., Matheny, P.B. et al. (2014) Molecular phylogeny, morphology, pigment chemistry and ecology in Hygrophoraceae (Agaricales). Fungal Diversity 64, 1-99. https://doi.org/10.1007/s13225-013-0259-0
Loizides, M. (2011) Quercus Alnifolia: the indigenous Golden Oak of Cyprus and its fungi. Field Mycology, 12 (3), 81-88. https://doi.org/10.1016/j.fldmyc.2011.06.004
Lu, X., Steffen, K., Yuan, H.-S. (2018) Morphological and molecular identification of three new species of Tomentella from Finland, Mycologia, 110 (4), 677-691. doi: 10.1080/00275514.2018.1474683
Maharachchikumbura, S.S.N., Hyde, K.D., Jones, E.B.G. et al. (2015) Fungal Diversity, 72, 199. https://doi.org/10.1007/s13225-015-0331-z
Malloch, D. Rhytismatales. Natural history of fungi. Part of Mycology Web Pages, New Brunswick Museum.
Malysheva E. F. and Morozova O. V. (2009): Notes on Hemimycena from European Russia. - Czech Mycol. 61(1): 27-71.
Matheny, P. B., Curtis, J.M., Hofstetter, V., Aime, M.C. et al (2006) Major clades of Agaricales: a multilocus phylogenetic overview, Mycologia, 98:6, 982-995. doi:10.1080/15572536.2006.11832627
McLaughlin, D.J., Spatafora, J.W. (2015) Systematics and Evolution: Part B, p 73-76. Springer-Verlag Berlin Heidelberg.
Melo, R.F.R., Miller, A.N., Maia, L.C. (2015) The genus Podospora (Lasiosphaeriaceae, Sordariales) in Brazil. Mycosphere, 6(2), 201-215. doi:10.5943/mycosphere/6/2/10
Mohammadi, A., Amini, Y. (2015). Molecular Characterization and Identification of Acrostalagmus luteoalbus from Saffron in Iran. Agriculture Science Developments, 4 (2), 16-18.
Mosquera-Espinosa, A.T., Bayman, P., Prado, G.A., Gómez-Carabalí A., Otero J.T. (2013) The double life of Ceratobasidium: orchid mycorrhizal fungi and their potential for biocontrol of Rhizoctonia solani sheath blight of rice, Mycologia, 105:1, 141-150. doi: 10.3852/12-079
Mulaw, T., Druzhinina, I., Kubicek, C., Atanasova, L. (2013) Novel Endophytic Trichoderma spp. Isolated from Healthy Coffea arabica Roots are Capable of Controlling Coffee Tracheomycosis. Diversity, 5 (4), 750-766. doi: 10.3390/d5040750
Nagy, L. G., Petkovits, T., Kovács, G. M., Voigt, K., Vágvölgyi, C. and Papp, T. (2011) Where is the unseen fungal diversity hidden? A study of Mortierella reveals a large contribution of reference collections to the identification of fungal environmental sequences. New Phytologist, 191: 789-794. doi:10.1111/j.1469-8137.2011.03707.x
Nakase, T., Itoh, M., Suzuki, M., Komagata, K., Kodama, T. (1988) Candida palmioleophila sp. nov., a yeast capable of assimilating crude palm oil, formerly identified as Torulopsis candida. J. Gen. Appl. Microbiol. 34(6), 493-498. https://doi.org/10.2323/jgam.34.493
Nascimbene, J., Thüs, H., Marini, L., & Nimis, P. (2007). Freshwater lichens in springs of the eastern Italian Alps: Floristics, ecology and potential for bioindication. Annales De Limnologie - International Journal of Limnology, 43(4), 285-292. doi:10.1051/limn:2007006
Nassar, A.H., El-Tarabily, K.A. & Sivasithamparam, K. (2005) Promotion of plant growth by an auxin-producing isolate of the yeast Williopsis saturnus endophytic in maize (Zea mays L.) roots. Biol Fertil Soils, 42, 97-108. https://doi.org/10.1007/s00374-005-0008-y
Nilsson T. (1973) Studies on wood degradation and cellulolytic activity of microfungi. Studia Forestalia Suecica. No. 104.
Oberwinkler, F., Riess, K., Bauer, R. et al. (2014) Morphology and molecules: the Sebacinales, a case study. Mycol Progress 13, 445-470. https://doi.org/10.1007/s11557-014-0983-1
Osono, T., Takeda, H. (2007) Microfungi associated with Abies needles and Betula leaf litter in a subalpine coniferous forest. Canadian Journal of Microbiology, 53 (1), 1-7. https://doi.org/10.1139/w06-092
Patil, V.R. (2015) Biodiversity of salt water fungi from Lonar lake and fresh water. Laxmi Book Publication, Solapur.
Paulussen, C., Hallsworth, J.E., Álvarez?Pérez, S., Nierman, W.C., Hamill, P.G., et al. (2017) Ecology of aspergillosis: insights into the pathogenic potency of Aspergillus fumigatus and some other Aspergillus species. Microbial Biotechnology, 10( 2), 296- 322. doi: 10.1111/1751-7915.12367
Peng, F., Gardescu, S., Hajek, A.E. (2011) Transmission of Metarhizium brunneum conidia between male and female Anoplophora glabripennis adults. BioControl 56, 771-780. https://doi.org/10.1007/s10526-011-9348-8
Perdomo, H., García, D., Gené, J., Cano, J., Sutton, D.A., Summerbell, R., Guarro, J. (2013) Phialemoniopsis, a new genus of Sordariomycetes, and new species of Phialemonium and Lecythophora, Mycologia, 105 (2), 398-421. doi: 10.3852/12-137
Perl, T., Kis-Papo, T., Nevo, E. (2017) Fungal biodiversity in the hypersaline Dead Sea: extinction and evolution. Biological Journal of the Linnean Society, 121(1), 122-132. https://doi.org/10.1093/biolinnean/blw025
Piepenbring, M., Hofmann, T.A., Kirschner, R., Mangelsdorff, R., Perdomo, O. et al (2011) Diversity patterns of neotropical plant parasitic microfungi. Ecotropica, 17(1), 27-40.
Pitt, J.I., Hocking, A.D. (2009) Fungi and Food Spoilage. 3th edition. Springer US. doi: 10.1007/978-0-387-92207-2
Prasher, I.B. (2015) Wood-rotting non-gilled Agaricomycetes of Himalayas. Berlin: Springer.
Purahong, W., Wubet, T., Lentendu, G., Schloter, M., Pecyna, M.J., Kapturska, D., Hofrichter, M., Krüger, D. and Buscot, F. (2016), Life in leaf litter: novel insights into community dynamics of bacteria and fungi during litter decomposition. Mol Ecol, 25, 4059-4074. https://doi.org/10.1111/mec.13739
Quaedvlieg, W., Binder, M., Groenewald, J. Z., Summerell, B. A., Carnegie, A. J., et al. (2014) Introducing the Consolidated Species Concept to resolve species in the Teratosphaeriaceae. Persoonia: Molecular Phylogeny and Evolution of Fungi, 33, 1-40. http://doi.org/10.3767/003158514X681981
Quijada L., Huhtinen S., Negrín R., Beltrán-Tejera E. (2017) Studies in Hyaloscyphaceae associated with major vegetation types in the Canary Islands II: a revision of Hyaloscypha. Willdenowia 47, 31-42. doi: https://doi.org/10.3372/wi.47.47104
Rai, M.K., Tiwari, V.V., Irinyi, L., Kövics, G.J. (2014). Advances in Taxonomy of Genus Phoma: Polyphyletic Nature and Role of Phenotypic Traits and Molecular Systematics. Indian Journal of Microbiology, 54(2), 123-128. http://doi.org/10.1007/s12088-013-0442-8
Rice, A.V., Currah, R.S. (2005) Oidiodendron: A survey of the named species and related anamorphs of Myxotrichum. Studies in Mycology, 53, 83-120. https://doi.org/10.3114/sim.53.1.83
Richardson, M. (2009) The ecology of the Zygomycetes and its impact on environmental exposure. Clinical Microbiology and Infection, 15, 2-9. doi:10.1111/j.1469-0691.2009.02972.x
Richardson, M.J. (2001) Diversity and occurrence of coprophilous fungi. Mycological Research, 105 (4), 387-402. https://doi.org/10.1017/S0953756201003884
Riebesehl, J., Yurchenko, E., Nakasone, K.K., Langer, E. (2019) Phylogenetic and morphological studies in Xylodon (Hymenochaetales, Basidiomycota) with the addition of four new species. MycoKeys, 47, 97-137. https://doi.org/10.3897/mycokeys.47.31130
Rinaldi, A.C., Comandini, O. and Kuyper, T.W. (2008) Ectomycorrhizal fungal diversity: separating the wheat from the chaff. Fungal Diversity, 33, 1-45.
Rolshausen, P. E., Baumgartner, K., Travadon, R., Fujiyoshi, P., Pouzoulet, J., Wilcox, W. F. (2014) Identification of Eutypa spp. causing Eutypa dieback of grapevine in eastern North America. Plant Dis., 98, 483-491.
Romeralo, C., Witzell, J., Romeralo-Tapia, R., Botella, L., Diez, J.J. (2015) Antagonistic activity of fungal endophyte filtrates against Gremmeniella abietina infections on Aleppo pine seedlings. Eur. J. Plant Pathol., 143, 691-704. doi: 10.1007/s10658-015-0719-3
Rosa, C.A., Péter, G. (Eds.) (2006) Biodiversity and Ecophysiology of Yeasts. Springer-Verlag, Berlin, Heidelberg.
Rosling, A., Cox, F., Cruz-Martinez, K., Ihrmark, K., Grelet, G.-A., et al. (2011) Archaeorhizomycetes: Unearthing an Ancient Class of Ubiquitous Soil Fungi. Science, 333 (6044), 876-879. doi: 10.1126/science.1206958t
Ruibal, C., Gueidan, C., Selbmann, L., Gorbushina, A.A., Crous, P.W., et al. (2009) Phylogeny of rock-inhabiting fungi related to Dothideomycetes. Studies in Mycology, 64, 123-133. https://doi.org/10.3114/sim.2009.64.06.
Réblová, M., Untereiner, W.A., Réblová, K. (2013) Novel Evolutionary Lineages Revealed in the Chaetothyriales (Fungi) Based on Multigene Phylogenetic Analyses and Comparison of ITS Secondary Structure. PLOS ONE, 8(5): e63547. https://doi.org/10.1371/journal.pone.0063547
Samac, D. A., Willbur, J., Behnken, L., Brietenbach, F., Blonde, G., et al. (2014) First Report of Stemphylium globuliferum Causing Stemphylium Leaf Spot on Alfalfa (Medicago sativa) in the United States. Plant Disease, 98(7), 993-993. https://doi.org/10.1094/PDIS-08-13-0828-PDN
Sampaio, J.P., Gadanho, M., Bauer, R. et al. (2003) Taxonomic studies in the Microbotryomycetidae: Leucosporidium golubevii sp. nov., Leucosporidiella gen. nov. and the new orders Leucosporidiales and Sporidiobolales. Mycol Progress 2, 53-68. https://doi.org/10.1007/s11557-006-0044-5
Schaechter, M. (2012) Eukaryotic Microbes. Academic Press, USA.
Scheffer, P. (1997) The Nature of Disease in Plants. Cambridge University Press, UK.
Schoch, C. (2007) Dothideomycetes. Version 19 March 2007 (under construction). http://tolweb.org/Dothideomycetes/29051/2007.03.19 in The Tree of Life Web Project, http://tolweb.org/
Schoch, C. L., Crous, P. W., Groenewald, J. Z., Boehm, E. W. A., Burgess, T. I., et al. (2009) A class-wide phylogenetic assessment of Dothideomycetes. Studies in Mycology, 64, 1-15-S10. http://doi.org/10.3114/sim.2009.64.01
Schuster A, Schmoll M. (2010) Biology and biotechnology of Trichoderma. Applied Microbiology and Biotechnology, 87(3), 787-799. doi:10.1007/s00253-010-2632-1
Seehann G, et al. (1975). List of Fungi in Soft-Rot Tissue Tests. Institute fur Holzbiologie und Holzschutz, Bundesforschungsanstalt fur Forst - und Holzwirtshaft, Hamburg - Lohbrugge, Germany
Seena, S., Marvanová, L., Letourneau, A., Bärlocher, F. (2018) Articulospora - Phylogeny vs morphology. Fungal Biology, 122 (10), 965-976. https://doi.org/10.1016/j.funbio.2018.06.001
Sert, H.B., Sümbül, H., Sterflinger, K. (2007) A new species of Capnobotryella from monument surfaces. Mycological Research, 111 (10), 1235-1241. https://doi.org/10.1016/j.mycres.2007.06.011
Seto K. and Degawa Y. (2015) Cyclopsomyces plurioperculatus: a new genus and species of Lobulomycetales (Chytridiomycota, Chytridiomycetes) from Japan, Mycologia, 107:3, 633-640. https://doi.org/10.3852/14-284
Shearer, C.A., Raja, H.A., Miller, A.N., Nelson, P., Tanaka, K., et al. (2009). The molecular phylogeny of freshwater Dothideomycetes. Studies in Mycology, 64, 145-153-S4. http://doi.org/10.3114/sim.2009.64.08
Shivas, R.G., Rodrigues de Miranda, L. (1983) Two new species of the genus Sporobolomyces and a new Rhodotorula species from leaf surfaces. Antonie van Leeuwenhoek 49, 159-165. https://doi.org/10.1007/BF00393674
Sieber, T.N. (2007) Endophytic fungi in forest trees: are they mutualists? Fungal Biology Reviews, 21 (2-3), 75-89. https://doi.org/10.1016/j.fbr.2007.05.004
Silva-Bedoya, L.M., Ramírez-Castrillón, M., Osorio-Cadavid, E. (2014) Yeast diversity associated to sediments and water from two Colombian artificial lakes. Braz. J. Microbiol, 45 (1). https://doi.org/10.1590/S1517-83822014005000035
Simmons, E. (1969). Perfect States of Stemphylium. Mycologia, 61(1), 1-26. doi:10.2307/3757341
Singh, S., Madlala, A.M., Prior, B.A. (2003) Thermomyces lanuginosus: properties of strains and their hemicellulases. FEMS Microbiology Reviews, 27, 3-16. https://doi.org/10.1016/S0168-6445(03)00018-4
Skinner, C. E., Fletcher, D. W. (1960). A review of the genus Candida. Bacteriological reviews, 24(4), 397-416.
Smith, I. M., Dunez, J., Phillips, D.H., Lelliott, R.A., Archer, S.A. (Eds.) (1986) European Handbook of Plant Diseases. Blackwell Scientific Publications.
Sogonov, M. V., Castlebury, L. A., Rossman, A. Y., Mejía, L. C., & White, J. F. (2008) Leaf-inhabiting genera of the Gnomoniaceae, Diaporthales. Studies in Mycology, 62, 1-77. http://doi.org/10.3114/sim.2008.62.01
Sousa-Silva, M., Vieira, D., Soares, P., Casal, M., Soares-Silva, I. (2021) Expanding the Knowledge on the Skillful Yeast Cyberlindnera jadinii. J. Fungi, 7, 36. https://doi.org/10.3390/jof7010036
Spanos, Y. A., Woodward, S. (1994) The effects of Taphrina betulina infection on growth of Betula pubescens. European Journal of Forest Pathology, 24, 277-286. doi:10.1111/j.1439-0329.1994.tb00997.x
Spirin, V., Miettinen, O., Pennanen, J. et al. Antrodia hyalina, a new polypore from Russia, and A. leucaena, new to Europe. Mycol Progress 12, 53-61 (2013). https://doi.org/10.1007/s11557-012-0815-0
Sterkenburg, E., Bahr, A., Brandström Durling, M., Clemmensen, K.E. and Lindahl, B.D. (2015) Changes in fungal communities along a boreal forest soil fertility gradient. New Phytol, 207: 1145-1158. https://doi.org/10.1111/nph.13426
Sudheep, N. M., Sridhar, K. R. (2012). Aquatic hyphomycetes in hyporheic freshwater habitats of southwest India. Limnologica - Ecology and Management of Inland Waters, 42 (2), 87- 94. https://doi.org/10.1016/j.limno.2012.02.001
Sugiyama, J. (Ed.) (1987) Pleomorphic fungi: The diversity and its taxonomic implications. Elsevier Science Publishing Co., NY.
Sutton, B.C., Waterston, J.M. (1970) Sydowia polyspora. Descriptions of Fungi and Bacteria. IMI Descriptions of Fungi and Bacteria, 23, 228 (3). doi: 10.1079/DFB/20056400228
Sánchez-Rodríguez, A.R., Barrón, V., Del Campillo, M.C. et al. (2016) The entomopathogenic fungus Metarhizium brunneum: a tool for alleviating Fe chlorosis. Plant Soil 406, 295-310. https://doi.org/10.1007/s11104-016-2887-0
Takashima, M., Van, B.H., An, K.-D., Ohkuma, M. (2011). Dioszegia rishiriensis sp. nov., a novel yeast species from soil collected on Rishiri Island, Hokkaido, Japan. International Journal of Systematic and Evolutionary Microbiology, 61, 1736-1739. https://doi.org/10.1099/ijs.0.025254-0
Talgø, V., Sundheim, L., Hjaerum, H.B., Herrero, M.L., Suthaparan, A., et al. (2011) Powdery Mildews on ornamental trees and shrubs in Norway. The European Journal of Plant Science and Biotechnology. Global Science Books.
Tanney, J.B., Seifert, K.A. (2020) Mollisiaceae: An overlooked lineage of diverse endophytes. Studies in Mycology, 95, 293-380. https://doi.org/10.1016/j.simyco.2020.02.005
Taylor, D.L., Hollingsworth, T.N., McFarland, J.W., Lennon, N.J., Nusbaum, C. and Ruess, R.W. (2014) A first comprehensive census of fungi in soil reveals both hyperdiversity and fine?scale niche partitioning. Ecological Monographs, 84: 3-20. https://doi.org/10.1890/12-1693.1
Tedersoo, L., Arnold, A.E. and Hansen, K. (2013) Novel aspects in the life cycle and biotrophic interactions in Pezizomycetes (Ascomycota, Fungi). Mol Ecol, 22, 1488-1493. https://doi.org/10.1111/mec.12224
Tedersoo, L., Bahram, M., Põlme, Kõljalg, U., Yorou N. S., Wijesundera, R., Ruiz, L. V. et al (2014). Global diversity and geography of soil fungi. Science, 346, 1078. doi:10.1126/science.1256688
Thambugala, K.M., Ariyawansa, H.A., Li, YM. et al. (2014) Dothideales. Fungal Diversity, 68, 105-158. https://doi.org/10.1007/s13225-014-0303-8
Tosi, S., Casado, B., Gerdol, R. et al. (2002) Fungi isolated from Antarctic mosses. Polar Biol, 25, 262-268. https://doi.org/10.1007/s00300-001-0337-8
Trofa, D., Gácser, A., Nosanchuk, J. D. (2008) Candida parapsilosis, an Emerging Fungal Pathogen. Clinical Microbiology Reviews, 21(4), 606-625. http://doi.org/10.1128/CMR.00013-08
Tóth, B., Csösz, M., Dijksterhuis, J., Frisvad, J.C., Varga, J. (2007) Pithomyces chartarum as a pathogen of wheat. Journal of Plant Pathology, 89 (3), 405-408.
Untereiner, W. (1997). Taxonomy of Selected Members of the Ascomycete Genus Capronia with Notes on Anamorph-Teleomorph Connections. Mycologia, 89(1), 120-131. doi:10.2307/3761181
Untereiner, W.A., Gueidan, C., Orr, MJ. et al. (2011) The phylogenetic position of the lichenicolous ascomycete Capronia peltigerae . Fungal Diversity 49, 225-233. https://doi.org/10.1007/s13225-011-0097-x
Untereiner, W.A., Scott, J.A., Naveau, F.A., Sigler, L., Bachewich, J., Angus, A. (2004) The Ajellomycetaceae, a new family of vertebrate-associated Onygenales, Mycologia, 96(4), 812-821. doi: 10.1080/15572536.2005.11832928
Vasilyeva, L.N., Stephenson, S.L. (2005). Pyrenomycetes of the Great Smoky Mountains National Park. II. Cryptovalsa Ces. et De Not. and Diatrypella (Ces. et De Not.) Nitschke (Diatrypaceae). Fungal Diversity, 19, 189-200.
Vega, F.E., Goettel, M.S., Blackwell, M., Chandler, D., Jackson, M.A., et al (2009) Fungal entomopathogens: new insights on their ecology. Fungal Ecology, 2 (4), 149-159. https://doi.org/10.1016/j.funeco.2009.05.001
Vega, F.E., Kaya, H.K. (Eds.) (2012) Insect Pathology. Second edition. Elsevier Inc., UK.
Verkley, G.J.M., Dukik, K., Renfurm, R., Göker, M., Stielow, J.B. (2014). Novel genera and species of coniothyrium-like fungi in Montagnulaceae (Ascomycota). Persoonia?: Molecular Phylogeny and Evolution of Fungi, 32, 25-51. http://doi.org/10.3767/003158514X679191
Verma, O.P., Gupta, R.B.L., Shivpuri, A. (2007) A new host for Pithomyces chartarum, the cause of a leaf spot disease onWithania somnifera. New Disease Reports, 15, 47.
Videira, S.I.R., Groenewald, J.Z., Nakashima, C., Braun, U., Barreto, R.W., et al (2017) Mycosphaerellaceae - Chaos or clarity? Studies in Mycology, 87, 257-421. https://doi.org/10.1016/j.simyco.2017.09.003.
Vissa, S., Hofstetter, R.W. (2017) The Role of Mites in Bark and Ambrosia Beetle-Fungal Interactions, Insect Physiology and Ecology, Vonnie D.C. Shields, IntechOpen. doi: 10.5772/67106.
Wang, Q.?M., Liu, W.?Q., Liti, G., Wang, S.?A., Bai, F.?Y. (2012) Surprisingly diverged populations of Saccharomyces cerevisiae in natural environments remote from human activity. Molecular Ecology, 21, 5404-5417. doi: 10.1111/j.1365-294X.2012.05732.x
Whitaker, B.K., Reynolds, H.L. and Clay, K. (2018) Foliar fungal endophyte communities are structured by environment but not host ecotype in Panicum virgatum (switchgrass). Ecology, 99, 2703-2711. https://doi.org/10.1002/ecy.2543
Wicklow, D., McAlpin, C. & Peterson, S. (2002) Common genotypes (RFLP) within a diverse collection of yellow-green aspergilli used to produce traditional Oriental fermented foods. Mycoscience, 43(4), 289-297. https://doi.org/10.1007/s102670200043
Widden, P., Scattolin, V. (1988) Competitive Interactions and Ecological Strategies of Trichoderma Species Colonizing Spruce Litter. Mycologia, 80 (6), 795-803. doi:10.2307/3807557
Wiedow, D., Baum, C., Leinweber, P. (2007) Inoculation with Trichoderma saturnisporum accelerates wheat straw decomposition on soil, Archives of Agronomy and Soil Science, 53 (1), 1-12. doi: 10.1080/03650340601054213
Williamson, B., Tudzynski, B., Tudzynski, P., Van Kan, J.A. (2007) Botrytis cinerea: the cause of grey mould disease. Molecular Plant Pathology, 8, 561-580. doi:10.1111/j.1364-3703.2007.00417.x
Wilson, D.M., Mubatanhema, W., Jurjevic, Z. (2002) Biology and Ecology of Mycotoxigenic Aspergillus Species as Related to Economic and Health Concerns. In: DeVrie,s J.W., Trucksess, M.W., Jackso,n L.S. (eds) Mycotoxins and Food Safety. Advances in Experimental Medicine and Biology, 504. Springer, Boston, MA. https://doi.org/10.1007/978-1-4615-0629-4_2
Wong, M.K.M., Goh, T.K., Hyde, K.D. (2000) Paraphaeosphaeria schoenoplecti sp. novo from senescent culms of Schoenoplectus litoralis in Hong Kong. Fungal Diversity, 4, 171-179.
Wurzbacher, C., Warthmann, N., Bourne, EC. et al. (2016) High habitat-specificity in fungal communities in oligo-mesotrophic, temperate Lake Stechlin (North-East Germany). MycoKeys, 16, 17-44. https://doi.org/10.3897/mycokeys.16.9646
Yadav, D. R., Kim, S. W., Adhikari, M., Um, Y. H. et al. (2015). Three New Records of Mortierella Species Isolated from Crop Field Soil in Korea. Mycobiology, 43(3), 203-209. https://doi.org/10.5941/MYCO.2015.43.3.203
Young, C.S., Andrews, J.H. (1990) Recovery of Athelia bombacina from apple leaf litter. Phytopathology, 80, 530-535.
Yurkov A, Wehde T, Kahl T, Begerow D. (2012) Aboveground Deadwood Deposition Supports Development of Soil Yeasts. Diversity, 4(4),453-474. https://doi.org/10.3390/d4040453
Zaffarano, P.L., McDonald, B.A., Linde, C.C. (2011) Two new species of Rhynchosporium. Mycologia, 103 (1), 195-202, DOI: 10.3852/10-119
Zakaria, A.J., Boddy, L. (2015). Wood decomposition by the 'cord-forming' fungus Resinicium bicolor: interactive effect of home base size and quality with its surrounding soil composition. Journal of Tropical Agriculture and Food Science, 32, 257-269.
Zalar, P., Gostin?ar, C., de Hoog, G. S., Urši?, V., Sudhadham, M., & Gunde-Cimerman, N. (2008) Redefinition of Aureobasidium pullulans and its varieties. Studies in Mycology, 61, 21-38. http://doi.org/10.3114/sim.2008.61.02
Zhang, Y., Crous, P.W., Schoch, C.L. et al. (2012) Pleosporales. Fungal Diversity 53, 1-221. https://doi.org/10.1007/s13225-011-0117-x
Zhao, G.Z., Liu, X.Z. (2005). A review of Cirrenalia (hyphomycetes) and a new species. Fungal Diversity, 18, 201-209.
Zhou, L.-W., Hao, Z.-Q., Zheng Wang, Wang, B., Dai, Y.-C. (2011) Comparison of ecological patterns of polypores in three forest zones in China. Mycology, 2:4, 260-275. doi: 10.1080/21501203.2011.602726
Zukal, J., Bandouchova, H., Brichta, J. et al. (2016) White-nose syndrome without borders: Pseudogymnoascus destructans infection tolerated in Europe and Palearctic Asia but not in North America. Sci Rep 6, 19829. https://doi.org/10.1038/srep19829
